# Supplementary material for: Mitochondrial‐derived vesicles retain membrane potential and contain a functional ATP synthase
Source: EMBO Rep. 2023 Mar 17;24(5):e56114. doi: 10.15252/embr.202256114 (PMC10157309; doi:10.15252/embr.202256114)
Supplement: Supplementary file 2 — Table EV1 [file EMBR-24-e56114-s012.xlsx]

## Sheet: Table EV1 
Table EV1 : Mitochondrial proteins summed intensity. Summed intensity of the mitochondrial proteins in the mitochondrial and MDVs fractions from three biological repeats.
	EV1 intensity	EV2 intensity	EV3 intensity	Mito1 intensity	Mito2 intensity	Mito3 intensity
All	5.80152e+11	5.52357e+12	2.71711e+12	2.20311e+12	1.25994e+13	5.90109e+12
Mitochondrial	4.7949e+11	5.33343e+12	2.49511e+12	2.17134e+12	1.25194e+13	5.85701e+12
% Mitochondrial	0.826491	0.965576	0.918293	0.985578	0.993649	0.99253
