# Supplementary material for: Mitochondrial‐derived vesicles retain membrane potential and contain a functional ATP synthase
Source: EMBO Rep. 2023 Mar 17;24(5):e56114. doi: 10.15252/embr.202256114 (PMC10157309; doi:10.15252/embr.202256114)
Supplement: Supplementary file 3 — Dataset EV1 [file EMBR-24-e56114-s002.xlsx]

## Sheet: Dataset EV1
Dataset EV1: Proteins of the mitochondrial fraction. Proteins from threebiological repeats were identified and quantified by LC-MSMS followed by data analysis using the MaxQuant software. The mitochondrial protein table contains information on the identified proteins that were annotated as mitochondrial and were identified and quantified in at least 2 repeats.
Protein IDs	Majority protein IDs	Protein names	Gene names	SGD	ORF Name	Mitochondrial proteins by SGD	Mitochondrial proteins by Uniprot	Mitochondrial proteins by GOCC	Mitochondrial proteins (all annotations)	Log2 EV 1 intensity	Log2 EV 2 intensity	Log2 EV 3 intensity	Log2 Mito 1 intensity	Log2 Mito 2 intensity	Log2 Mito 3 intensity	EV 1 intensity	EV 2 intensity	EV 3 intensity	Mito 1 intensity	Mito 2 intensity	Mito 3 intensity	Razor + unique peptides	Unique peptides	Sequence coverage [%]	Mol. weight [kDa]	Q-value	Score	Razor + unique peptides EV 2	Razor + unique peptides EV 3	Razor + unique peptides EV 4	Razor + unique peptides Mito 2	Razor + unique peptides Mito 3	Razor + unique peptides Mito 4
		Ribosom
P38175	P38175	37S ribosomal protein MRP21, mitochondrial	MRP21	S000000186	YBL090W	+	x	x	x	19	19	21	24.7658	29.0467	24.7457	524288	524288	2097152	2.8526e+07	5.5453e+08	2.8131e+07	2	2	10.2	20.394	0.0011261	2.9343	0	0	0	2	5	2
P38064	P38064	54S ribosomal protein L16, mitochondrial	MRPL16	S000000134	YBL038W	+	x	x	x	19	19	21	24.2436	29.5732	25.7928	524288	524288	2097152	1.9863e+07	7.9879e+08	5.8131e+07	2	2	11.6	26.518	0	5.0529	0	0	0	6	2	2
P36528	P36528	54S ribosomal protein L17, mitochondrial	MRPL17	S000005196	YNL252C	+	x	x	x	19	19	21	27.9162	29.9008	29.2744	524288	524288	2097152	2.5329e+08	1.0024e+09	6.4934e+08	9	9	22.8	32.212	0	29.217	0	0	0	12	9	9
P23369	P23369	54S ribosomal protein L25, mitochondrial	MRPL25	S000003308	YGR076C	+	x	x	x	19	19	25.0017	25.328	31.2841	28.4443	524288	524288	3.3595e+07	4.2119e+07	2.6148e+09	3.6525e+08	4	4	31.2	18.587	0	5.7563	0	0	1	4	8	4
P25348	P25348	54S ribosomal protein L32, mitochondrial	MRPL32	S000000596	YCR003W	+	x	x	x	19	19	24.7423	26.8089	29.9269	27.8022	524288	524288	2.8066e+07	1.1757e+08	1.0207e+09	2.3405e+08	4	4	21.9	21.437	0	11.529	0	0	1	3	4	4
P42847	P42847	37S ribosomal protein S18, mitochondrial	MRPS18	S000005250	YNL306W	+	x	x	x	19	19	23.521	27.2587	29.8893	28.504	524288	524288	1.2037e+07	1.6058e+08	9.94429e+08	3.8069e+08	7	7	47.5	24.563	0	22.459	0	0	1	5	5	7
P32611	P32611	54S ribosomal protein RML2, mitochondrial	RML2	S000000776	YEL050C	+	x	x	x	19	19	25.9503	26.0938	31.2438	29.5052	524288	524288	6.4836e+07	7.1618e+07	2.5429e+09	7.62e+08	7	7	20.4	43.785	0	18.449	0	0	2	5	8	7
P40858	P40858	54S ribosomal protein L49, mitochondrial	MRPL49	S000003632	YJL096W	+	x	x	x	19	19	21	26.8801	28.7523	24.8624	524288	524288	2097152	1.2351e+08	4.5216e+08	3.0501e+07	1	1	10.6	18.387	0.0011198	2.9084	1	0	0	3	3	1
P39677	P39677	Ribosome-releasing factor 2, mitochondrial	MEF2	S000003638	YJL102W	+	x	x	x	19	19	21	27.4147	29.242	29.5393	524288	524288	2097152	1.7892e+08	6.3492e+08	7.8023e+08	8	8	16.6	91.282	0	55.681	0	0	0	10	6	8
P28778	P28778	37S ribosomal protein MRP17, mitochondrial	MRP17	S000001486	YKL003C	+	x	x	x	19	19	21	24.2167	28.5794	25.3514	524288	524288	2097152	1.9496e+07	4.0111e+08	4.2808e+07	1	1	6.1	15.02	1	-2	0	0	0	2	4	1
P53305	P53305	Mitochondrial 37S ribosomal protein S27	RSM27	S000003447	YGR215W	+	x	x	x	19	19	24.8253	25.4579	30.1188	28.0019	524288	524288	2.9728e+07	4.6088e+07	1.1659e+09	2.6879e+08	2	2	26.4	12.392	0	10.565	0	0	1	2	2	2
P35996	P35996	54S ribosomal protein L38, mitochondrial;54S ribosomal protein L34, mitochondrial	MRPL38	S000001653	YKL170W	+	x	x	x	19	19	25.1485	27.1742	30.5693	26.4786	524288	524288	3.7191e+07	1.5144e+08	1.5932e+09	9.3508e+07	4	4	35.5	14.904	0	8.1663	0	0	3	6	5	2
P31334	P31334	54S ribosomal protein L9, mitochondrial	MRPL9	S000003452	YGR220C	+	x	x	x	19	19	21	27.3763	30.2136	28.6822	524288	524288	2097152	1.7422e+08	1.2451e+09	4.3072e+08	5	5	20.4	29.79	0	16.935	0	0	0	5	6	5
P53732	P53732	37S ribosomal protein S12, mitochondrial	MRPS12	S000005319	YNR036C	+	x	x	x	19	19	25.3576	27.1217	29.222	27.93	524288	524288	4.2994e+07	1.4603e+08	6.262e+08	2.5572e+08	3	3	33.3	16.916	0	9.6939	0	0	2	4	3	3
P36526	P36526	54S ribosomal protein L27, mitochondrial	MRPL27	S000000486	YBR282W	+	x	x	x	19	19	23.4774	25.0103	29.1452	24.8019	524288	524288	1.1679e+07	3.3795e+07	5.9373e+08	2.9249e+07	5	5	31.5	16.492	0	7.5385	1	0	2	6	6	3
Q02950	Q02950	37S ribosomal protein MRP51, mitochondrial	MRP51	S000006039	YPL118W	+	x	x	x	19	19	21	29.6394	32.4167	30.6592	524288	524288	2097152	8.3625e+08	5.7333e+09	1.6957e+09	13	13	44.2	39.445	0	64.376	1	0	0	14	14	13
P53733	P53733	37S ribosomal protein S19, mitochondrial	RSM19	S000005320	YNR037C	+	x	x	x	19	19	24.3953	26.176	29.8342	27.8356	524288	524288	2.2065e+07	7.5815e+07	9.5714e+08	2.3952e+08	2	2	24.2	10.275	0	5.7145	1	0	1	3	2	2
P02381	P02381	Ribosomal protein VAR1, mitochondrial	VAR1	S000007275		+	x	x	x	19	19	26.0218	28.4519	30.338	29.4813	524288	524288	6.8132e+07	3.6717e+08	1.3572e+09	7.4947e+08	10	10	34.2	47.123	0	31.894	0	0	2	9	11	9
P36521	P36521	54S ribosomal protein L11, mitochondrial	MRPL11	S000002361	YDL202W	+	x	x	x	19	19	26.1337	29.3372	31.2993	30.8275	524288	524288	7.3623e+07	6.7822e+08	2.6425e+09	1.9055e+09	10	10	51.4	28.515	0	57.916	3	0	2	12	12	10
P32902	P32902	37S ribosomal protein MRP4, mitochondrial	MRP4	S000000996	YHL004W	+	x	x	x	19	19	25.5551	28.7666	31.6969	29.7538	524288	524288	4.9299e+07	4.5667e+08	3.4812e+09	9.05311e+08	11	11	36.3	44.151	0	48.403	4	0	1	14	12	11
P53292	P53292	37S ribosomal protein S35, mitochondrial	MRPS35	S000003397	YGR165W	+	x	x	x	19	19	23.416	28.3203	31.4576	30.4723	524288	524288	1.1192e+07	3.3516e+08	2.9491e+09	1.4896e+09	14	14	43.5	39.575	0	56.475	0	0	1	12	11	14
Q03201	Q03201	37S ribosomal protein S10, mitochondrial	RSM10	S000002448	YDR041W	+	x	x	x	19	19	21	25.5764	30.5067	29.4966	524288	524288	2097152	5.0035e+07	1.5256e+09	7.5745e+08	4	4	21.2	23.424	0	18.315	1	0	1	5	6	4
P17558	P17558	37S ribosomal protein PET123, mitochondrial	PET123	S000005684	YOR158W	+	x	x	x	23.3867	19	26.4891	28.6476	31.6593	29.4659	1.0967e+07	524288	9.4194e+07	4.2051e+08	3.3915e+09	7.415e+08	13	13	32.1	35.998	0	21.331	0	0	3	11	11	11
P36056	P36056	37S ribosomal protein S22, mitochondrial	RSM22	S000001638	YKL155C	+	x	x	x	24.3217	19	21	19	28.7281	26.7065	2.0968e+07	524288	2097152	524288	4.4464e+08	1.0951e+08	3	3	8.4	72.189	0	10.317	0	1	0	5	4	3
P21771	P21771	37S ribosomal protein S28, mitochondrial	MRPS28	S000002745	YDR337W	+	x	x	x	24.3882	19	24.3795	28.4444	31.4808	29.6132	2.1957e+07	524288	2.1826e+07	3.6527e+08	2.9969e+09	8.2121e+08	8	8	28.7	33.057	0	15.287	0	0	1	7	10	8
Q03799	Q03799	37S ribosomal protein S8, mitochondrial	MRPS8	S000004767	YMR158W	+	x	x	x	25.2895	19	25.8283	25.9049	31.502	29.875	4.101e+07	524288	5.9579e+07	6.2827e+07	3.0413e+09	9.8462e+08	5	5	37.4	17.47	0	24.747	0	0	1	6	7	5
P53875	P53875	54S ribosomal protein L19, mitochondrial	MRPL19	S000005129	YNL185C	+	x	x	x	25.3004	19	25.9989	27.9443	30.8493	28.6256	4.1322e+07	524288	6.7058e+07	2.5827e+08	1.9345e+09	4.1417e+08	4	4	39.2	16.67	0	11.429	0	0	2	6	6	4
Q03246	Q03246	37S ribosomal protein S17, mitochondrial	MRPS17	S000004800	YMR188C	+	x	x	x	22.4253	23.6219	21	27.7218	31.1341	28.8317	5.6322e+06	1.2909e+07	2097152	2.2136e+08	2.3566e+09	4.7775e+08	7	7	40.5	27.635	0	23.436	0	2	0	7	10	7
P47141	P47141	37S ribosomal protein S26, mitochondrial	RSM26	S000003862	YJR101W	+	x	x	x	26.621	23.8376	24.9329	26.0471	32.2761	28.8611	1.0321e+08	1.4991e+07	3.2029e+07	6.9337e+07	5.201e+09	4.8759e+08	4	4	17.3	30.223	0	8.9694	1	1	1	5	6	4
P32904	P32904	54S ribosomal protein L6, mitochondrial	MRPL6	S000001190	YHR147C	+	x	x	x	24.9191	23.9148	23.7921	28.784	30.2972	29.2021	3.1725e+07	1.5815e+07	1.4526e+07	4.6223e+08	1.3194e+09	6.1762e+08	7	7	36.4	23.889	0	18.129	0	1	1	9	7	7
Q02608	Q02608	37S ribosomal protein S16, mitochondrial	MRPS16	S000005934	YPL013C	+	x	x	x	24.3681	24.002	21	26.7073	29.9106	26.7186	2.1654e+07	1.68e+07	2097152	1.0957e+08	1.0092e+09	1.1043e+08	2	2	28.9	13.639	0	6.6951	0	1	0	5	7	2
P33759	P33759	37S ribosomal protein S5, mitochondrial	MRPS5	S000000455	YBR251W	+	x	x	x	19	24.065	24.826	27.7777	31.527	28.8276	524288	1.755e+07	2.9742e+07	2.3011e+08	3.0943e+09	4.7639e+08	5	5	16	34.883	0	9.402	1	1	1	4	8	5
P25626	P25626	54S ribosomal protein IMG1, mitochondrial	IMG1	S000000642	YCR046C	+	x	x	x	19	24.0719	26.5447	28.6053	30.5347	29.2181	524288	1.7635e+07	9.7895e+07	4.0837e+08	1.5555e+09	6.2451e+08	9	9	44.4	19.393	0	30.772	1	2	3	9	8	9
P14063	P14063	54S ribosomal protein L31, mitochondrial	MRPL31	S000001621	YKL138C	+	x	x	x	19	24.4994	25.201	25.9408	29.4919	27.5832	524288	2.3716e+07	3.8571e+07	6.441e+07	7.5499e+08	2.0108e+08	2	2	14.5	15.52	0	5.5042	0	2	1	4	2	2
P27929	P27929	37S ribosomal protein NAM9, mitochondrial	NAM9	S000005081	YNL137C	+	x	x	x	19	24.5678	24.6745	29.5643	32.0318	30.2626	524288	2.4868e+07	2.6777e+07	7.9387e+08	4.3908e+09	1.2881e+09	15	15	28.4	56.355	0	36.91	0	0	2	19	17	14
P20084	P20084	54S ribosomal protein L33, mitochondrial	MRPL33	S000004899	YMR286W	+	x	x	x	19	24.6777	25.3318	26.4506	30.1649	27.1063	524288	2.6837e+07	4.2232e+07	9.1713e+07	1.2038e+09	1.4448e+08	3	3	39.5	9.5311	0	5.4916	0	1	2	4	5	2
P38120	P38120	37S ribosomal protein S9, mitochondrial	MRPS9	S000000350	YBR146W	+	x	x	x	19	24.9504	24.9621	27.2043	29.7423	29.8972	524288	3.2421e+07	3.2685e+07	1.5464e+08	8.9812e+08	9.9987e+08	7	7	33.8	31.925	0	27.773	1	1	1	9	6	7
O75012;REV__P36096	O75012	37S ribosomal protein MRP10, mitochondrial	MRP10	S000006430	YDL045W-A		x	x	x	19	25.0677	21	19	30.0324	21	524288	3.5167e+07	2097152	524288	1.0981e+09	2097152	NaN	NaN	NaN	NaN	NaN	NaN	0	1	NaN	2	2	NaN
P36534	P36534	54S ribosomal protein L40, mitochondrial	MRPL40	S000006094	YPL173W	+	x	x	x	23.892	25.5226	21	28.4007	32.0998	29.7286	1.5567e+07	4.8204e+07	2097152	3.5438e+08	4.60259e+09	8.89601e+08	11	11	44.8	33.751	0	55.592	0	2	0	11	19	11
Q03430	Q03430	37S ribosomal protein RSM28, mitochondrial	RSM28	S000002902	YDR494W	+	x	x	x	19	25.6737	25.874	28.7483	32.3506	30.9667	524288	5.3526e+07	6.1498e+07	4.5091e+08	5.47641e+09	2.0985e+09	13	13	41.3	41.215	0	109.07	1	2	3	14	19	13
P53724	P53724	54S ribosomal protein L50, mitochondrial	MRPL50	S000005305	YNR022C	+	x	x	x	25.6655	25.6824	25.4367	27.9636	28.146	27.5541	5.3221e+07	5.3847e+07	4.5415e+07	2.6174e+08	2.9703e+08	1.9706e+08	4	4	33.1	16.283	0	4.2862	0	1	1	3	4	4
Q01163	Q01163	37S ribosomal protein S23, mitochondrial	RSM23	S000003097	YGL129C	+	x	x	x	19	25.9288	26.5952	29.3637	31.6765	30.6285	524288	6.3877e+07	1.0138e+08	6.9078e+08	3.4323e+09	1.66e+09	20	20	48.7	50.866	0	90.452	1	2	4	20	19	17
P36531	P36531	54S ribosomal protein L36, mitochondrial	MRPL36	S000000326	YBR122C	+	x	x	x	19	25.96	21	26.0908	29.5992	21	524288	6.5275e+07	2097152	7.147e+07	8.1328e+08	2097152	NaN	NaN	NaN	NaN	NaN	NaN	0	1	NaN	5	4	NaN
P38771	P38771	Ribosome-recycling factor, mitochondrial	RRF1	S000001080	YHR038W	+	x	x	x	27.7659	26.0485	21	27.1616	31.6782	28.872	2.2823e+08	6.9402e+07	2097152	1.5013e+08	3.4363e+09	4.9129e+08	7	7	30.9	26.406	0	12.708	0	1	0	7	11	7
P53881	P53881	54S ribosomal protein L22, mitochondrial	MRPL22	S000005121	YNL177C	+	x	x	x	19	26.0549	21	28.388	30.7646	28.5451	524288	6.9711e+07	2097152	3.5128e+08	1.8242e+09	3.9168e+08	6	6	21.7	34.897	0	10.75	2	1	0	11	12	6
P47150	P47150	37S ribosomal protein S7, mitochondrial	RSM7	S000003874	YJR113C	+	x	x	x	26.7517	26.072	23.8404	27.8973	31.2204	29.2295	1.13e+08	7.0545e+07	1.502e+07	2.4999e+08	2.5019e+09	6.2945e+08	7	7	32.4	27.816	0	23.637	4	1	1	15	10	7
P10663	P10663	37S ribosomal protein MRP2, mitochondrial	MRP2	S000006370	YPR166C	+	x	x	x	19	26.0882	21	25.1197	30.2782	25.5873	524288	7.1339e+07	2097152	3.6456e+07	1.3021e+09	5.0412e+07	2	2	13	13.538	0	3.9253	1	1	1	4	6	2
P22353	P22353	54S ribosomal protein L8, mitochondrial	MRPL8	S000003599	YJL063C	+	x	x	x	19	26.2911	25.7289	28.3244	31.109	29.5569	524288	8.2114e+07	5.5613e+07	3.3613e+08	2.316e+09	7.8981e+08	6	6	33.2	26.945	0	18.605	0	1	2	11	6	6
P40033	P40033	37S ribosomal protein RSM18, mitochondrial	RSM18	S000000852	YER050C	+	x	x	x	19	26.3044	24.3717	26.2252	28.1546	26.4559	524288	8.28721e+07	2.1707e+07	7.84469e+07	2.988e+08	9.2051e+07	2	2	15.2	15.835	0.0031679	2.1788	1	2	1	2	2	2
Q02204	Q02204	54S ribosomal protein L13, mitochondrial	MRPL13	S000001714	YKR006C	+	x	x	x	19	26.3405	24.655	26.1805	31.3555	29.9207	524288	8.4972e+07	2.6417e+07	7.6055e+07	2.7476e+09	1.0163e+09	8	8	45.1	30.271	0	51.241	0	1	1	11	8	8
P40496	P40496	37S ribosomal protein S25, mitochondrial	RSM25	S000001355	YIL093C	+	x	x	x	19	26.4447	21	28.2501	30.3188	29.3707	524288	9.134e+07	2097152	3.1925e+08	1.3393e+09	6.9418e+08	7	7	28.4	30.513	0	17.224	1	1	0	7	8	7
P36527	P36527	54S ribosomal protein L28, mitochondrial	MRPL28	S000002870	YDR462W	+	x	x	x	19	26.6877	27.1773	27.7138	30.0157	27.5237	524288	1.0809e+08	1.5177e+08	2.2013e+08	1.0855e+09	1.9296e+08	4	4	28.6	17.342	0	9.8844	0	1	3	6	7	2
Q04599	Q04599	54S ribosomal protein L1, mitochondrial	MRPL1	S000002523	YDR116C	+	x	x	x	23.7981	26.8072	25.5262	28.5111	31.0902	30.8517	1.4586e+07	1.1743e+08	4.8322e+07	3.8257e+08	2.286e+09	1.9377e+09	9	9	52.6	30.996	0	38.604	2	3	2	11	5	9
P36517	P36517	54S ribosomal protein L4, mitochondrial	MRPL4	S000004431	YLR439W	+	x	x	x	19	26.9344	21	28.212	30.9688	29.7132	524288	1.2825e+08	2097152	3.1093e+08	2.1015e+09	8.8015e+08	9	9	36.7	36.964	0	40.81	0	1	0	10	9	9
P32387	P32387	54S ribosomal protein L41, mitochondrial	MRP20	S000002813	YDR405W	+	x	x	x	19	26.9344	21	28.1001	31.3303	30.012	524288	1.2825e+08	2097152	2.8773e+08	2.6999e+09	1.0827e+09	10	10	41.1	30.566	0	18.546	3	3	0	9	9	10
P32388	P32388	54S ribosomal protein MRP49, mitochondrial	MRP49	S000001650	YKL167C	+	x	x	x	24.4967	27.0667	21	26.7909	29.0228	21	2.3672e+07	1.4057e+08	2097152	1.1611e+08	5.4544e+08	2097152	NaN	NaN	NaN	NaN	NaN	NaN	0	1	NaN	4	4	NaN
P12686	P12686	37S ribosomal protein MRP13, mitochondrial	MRP13	S000003316	YGR084C	+	x	x	x	26.8345	27.418	21	29.0179	31.8219	30.1726	1.1967e+08	1.7933e+08	2097152	5.4359e+08	3.7962e+09	1.2102e+09	8	8	26.3	38.988	0	21.821	2	4	1	13	10	8
P36520	P36520	54S ribosomal protein L10, mitochondrial	MRPL10	S000005228	YNL284C	+	x	x	x	19	27.7671	21	26.5886	30.6196	29.4766	524288	2.2842e+08	2097152	1.0092e+08	1.6497e+09	7.4702e+08	8	8	29.8	36.347	0	12.856	1	4	0	10	10	8
P10662	P10662	37S ribosomal protein MRP1, mitochondrial	MRP1	S000002755	YDR347W	+	x	x	x	24.5629	27.8023	26.8604	29.2742	31.9955	30.8309	2.4784e+07	2.3406e+08	1.2184e+08	6.4927e+08	4.2816e+09	1.91e+09	14	14	47	36.728	0	79.461	2	6	3	15	15	14
P36525	P36525	54S ribosomal protein L24, mitochondrial	MRPL24	S000004806	YMR193W	+	x	x	x	19	27.87	23.2125	27.9515	30.8031	29.5092	524288	2.4531e+08	9.7195e+06	2.5956e+08	1.8735e+09	7.6413e+08	7	7	36	30.049	0	63.168	1	4	1	10	8	7
Q06090	Q06090	54S ribosomal protein L51, mitochondrial	MRPL51	S000006304	YPR100W	+	x	x	x	19	27.8991	23.5863	25.8522	30.7241	27.7301	524288	2.503e+08	1.2595e+07	6.0576e+07	1.7737e+09	2.2264e+08	2	2	18.6	16.123	0	3.7294	0	2	1	6	7	1
P36523	P36523	54S ribosomal protein L15, mitochondrial	MRPL15	S000004304	YLR312W-A	+	x	x	x	22.8835	28.0454	26.6466	26.7216	30.9015	30.0097	7.738e+06	2.7702e+08	1.0506e+08	1.1066e+08	2.0058e+09	1.081e+09	7	7	36.8	28.167	0	59.195	3	1	3	7	7	7
Q12487	Q12487	54S ribosomal protein L23, mitochondrial	MRPL23	S000005676	YOR150W	+	x	x	x	19	28.2283	21	26.6458	30.574	27.0688	524288	3.1447e+08	2097152	1.05e+08	1.5984e+09	1.4077e+08	3	3	17.2	18.463	0	3.8535	1	3	0	7	5	3
Q03976	Q03976	37S ribosomal protein S24, mitochondrial	RSM24	S000002582	YDR175C	+	x	x	x	25.9497	28.2883	21	28.8574	31.1952	29.6742	6.481e+07	3.2781e+08	2097152	4.8633e+08	2.4586e+09	8.5671e+08	9	9	36.7	37.393	0	21.258	2	4	1	10	11	9
P36519	P36519	54S ribosomal protein L7, mitochondrial	MRPL7	S000002645	YDR237W	+	x	x	x	19	28.4109	23.5919	26.7212	30.8498	28.4794	524288	3.5688e+08	1.2644e+07	1.1063e+08	1.9351e+09	3.7425e+08	5	5	17.5	33.099	0	16.177	0	2	1	7	8	5
P51998	P51998	54S ribosomal protein YmL6, mitochondrial	YML6	S000004487	YML025C	+	x	x	x	25.0939	28.4994	26.4625	28.8681	32.2658	31.3126	3.5812e+07	3.7948e+08	9.247e+07	4.8995e+08	5.1638e+09	2.667e+09	11	11	45.5	31.969	0	35.765	1	2	3	13	13	11
P53163	P53163	54S ribosomal protein L12, mitochondrial	MNP1	S000003036	YGL068W	+	x	x	x	23.4298	28.5432	29.2097	30.4255	33.5216	31.3509	1.13e+07	3.9116e+08	6.2088e+08	1.4421e+09	1.2331e+10	2.7388e+09	11	11	62.4	20.65	0	119.22	0	3	4	11	10	10
Q06678	Q06678	54S ribosomal protein L35, mitochondrial	MRPL35	S000002730	YDR322W	+	x	x	x	19	29.0077	27.8261	28.8564	32.1237	29.5085	524288	5.3976e+08	2.3795e+08	4.8599e+08	4.6795e+09	7.6376e+08	10	10	38.1	42.825	0	57.809	2	5	5	14	13	8
P22354	P22354	54S ribosomal protein L20, mitochondrial	MRPL20	S000001793	YKR085C	+	x	x	x	19	29.5046	26.2661	28.2582	30.9223	29.4907	524288	7.6168e+08	8.07e+07	3.2105e+08	2.0349e+09	7.5436e+08	8	8	57.4	22.392	0	42.888	2	3	2	9	7	8
P12687	P12687	54S ribosomal protein L2, mitochondrial	MRP7	S000004950	YNL005C	+	x	x	x	25.9223	29.7039	23.6722	28.6128	32.2722	30.5648	6.3591e+07	8.7452e+08	1.3367e+07	4.105e+08	5.1868e+09	1.5883e+09	17	17	39.9	43.226	0	36.517	0	10	1	20	17	17
P36516	P36516	54S ribosomal protein L3, mitochondrial	MRPL3	S000004626	YMR024W	+	x	x	x	24.853	30.5813	26.3919	28.8758	31.7749	30.562	3.0303e+07	1.6065e+09	8.80569e+07	4.9259e+08	3.6744e+09	1.5852e+09	14	14	39	43.999	0	28.417	8	6	3	19	15	13
P19955	P19955	37S ribosomal protein YMR-31, mitochondrial	YMR31	S000001945	YFR049W	+	x	x	x	19	30.9012	29.902	30.2297	34.6029	32.4351	524288	2.0053e+09	1.0032e+09	1.2591e+09	2.6093e+10	5.80689e+09	12	12	90.2	13.689	0	101.15	2	7	9	11	11	12
		Outer membrane
Q3E6R5	Q3E6R5	Uncharacterized mitochondrial outer membrane protein YDR381C-A	YDR381C-A	S000007650			x	x	x	19	19	21	24.2881	28.8291	24.6612	524288	524288	2097152	2.0486e+07	4.7689e+08	2.6532e+07	1	1	14.9	12.714	0.0069583	1.7384	0	0	0	3	3	1
P28321	P28321	Monoglyceride lipase	YJU3	S000001577	YKL094W	+		x	x	23.7619	28.2677	29.3546	28.4705	29.2846	26.9175	1.4225e+07	3.2316e+08	6.8644e+08	3.7193e+08	6.5394e+08	1.2676e+08	7	7	28.4	35.562	0	38.57	6	5	6	14	6	3
P38626	P38626	NADH-cytochrome b5 reductase 1	CBR1	S000001305	YIL043C	+		x	x	19	28.8763	30.7614	19	26.0345	27.1661	524288	4.9276e+08	1.8201e+09	524288	6.8732e+07	1.506e+08	17	17	64.8	31.493	0	53.295	12	5	16	18	2	6
P35180	P35180	Mitochondrial import receptor subunit TOM20	TOM20	S000003314	YGR082W	+	x	x	x	19	29.1561	29.8134	24.1551	28.0596	29.6949	524288	5.9822e+08	9.4348e+08	1.8682e+07	2.7975e+08	8.691e+08	6	6	46.4	20.317	0	47.236	1	3	5	2	2	4
Q02863	Q02863	Ubiquitin carboxyl-terminal hydrolase 16	UBP16	S000005993	YPL072W	+		x	x	19	29.2062	26.5527	19	27.5896	24.9576	524288	6.1934e+08	9.8438e+07	524288	2.0198e+08	3.2583e+07	5	5	12.4	56.919	0	21.461	0	9	5	2	3	2
P14693	P14693	Sorting assembly machinery 35 kDa subunit	SAM35	S000001125	YHR083W	+		x	x	19	29.7784	27.0235	26.6656	26.5231	27.4755	524288	9.2086e+08	1.3642e+08	1.0645e+08	9.64361e+07	1.8661e+08	4	4	17.6	37.404	0	27.538	1	9	2	3	2	2
P38756	P38756	tRNA threonylcarbamoyladenosine dehydratase 1	TCD1	S000001045	YHR003C	+		x	x	25.7827	30.0034	28.3486	23.9274	26.687	27.4108	5.7727e+07	1.0763e+09	3.418e+08	1.5954e+07	1.0804e+08	1.7843e+08	7	7	20	48.883	0	19.217	2	9	6	3	2	4
P40008	P40008	Protein FMP52, mitochondrial	FMP52	S000000806	YER004W	+	x	x	x	29.0812	30.4978	30.4314	28.9651	30.5928	30.5906	5.6797e+08	1.5162e+09	1.448e+09	5.2404e+08	1.6194e+09	1.6169e+09	14	14	70.6	25.086	0	51.392	9	6	12	14	5	7
P47031	P47031	Mitochondrial outer membrane protein IML2	IML2	S000003618	YJL082W	+	x	x	x	22.7919	30.5031	21	19	26.4056	26.4175	7.2616e+06	1.5218e+09	2097152	524288	8.8895e+07	8.9634e+07	3	3	4.7	82.535	0	5.7827	2	13	0	8	3	3
P49334	P49334	Mitochondrial import receptor subunit TOM22	TOM22	S000005075	YNL131W	+	x	x	x	19	30.5535	29.0265	19	28.0584	29.0828	524288	1.5759e+09	5.4681e+08	524288	2.7952e+08	5.6858e+08	4	4	34.2	16.79	0	33.737	0	4	4	3	3	4
P38169	P38169	Kynurenine 3-monooxygenase	BNA4	S000000194	YBL098W	+		x	x	19	30.5849	26.9587	26.6585	28.3443	26.3363	524288	1.6105e+09	1.3043e+08	1.0593e+08	3.4078e+08	8.4723e+07	5	5	15.4	52.429	0	12.646	0	10	3	4	2	3
P36101	P36101	tRNA threonylcarbamoyladenosine dehydratase 2	TCD2	S000001510	YKL027W	+		x	x	24.4205	30.7027	29.7556	26.441	29.2127	28.8381	2.2455e+07	1.7476e+09	9.0642e+08	9.1105e+07	6.2214e+08	4.7989e+08	15	15	40.5	50.265	0	50.951	1	13	13	8	5	6
P32792	P32792	UPF0744 protein YSC83	YSC83	S000001059	YHR017W	+		x	x	19	31.0563	29.2126	27.1323	27.7912	28.5784	524288	2.2329e+09	6.2211e+08	1.4711e+08	2.3227e+08	4.0082e+08	10	10	31.2	44.235	0	32.63	2	10	10	7	3	5
P53969	P53969	Sorting assembly machinery 50 kDa subunit	SAM50	S000004971	YNL026W	+		x	x	19	31.47	29.2024	27.1376	29.5078	27.8446	524288	2.9746e+09	6.1775e+08	1.4765e+08	7.6334e+08	2.4102e+08	14	14	39.3	54.405	0	62.341	1	25	11	10	8	5
Q06089	Q06089	Uncharacterized mitochondrial outer membrane protein YPR098C	YPR098C	S000006302			x	x	x	19	31.6566	27.8906	27.3781	30.3432	28.6672	524288	3.3852e+09	2.4883e+08	1.7443e+08	1.3621e+09	4.2626e+08	5	5	17.4	17.731	0	16.51	3	6	4	5	3	4
P40515	P40515	Mitochondria fission 1 protein	FIS1	S000001327	YIL065C	+	x	x	x	19	31.8334	28.5723	28.8248	30.5401	29.1103	524288	3.8266e+09	3.9914e+08	4.7549e+08	1.5613e+09	5.7951e+08	6	6	47.1	17.733	0	16.187	9	13	5	13	7	6
P38825	P38825	Protein TOM71	TOM71	S000001159	YHR117W	+		x	x	26.824	32.0502	30.8382	19	28.2586	28.9919	1.188e+08	4.447e+09	1.9196e+09	524288	3.2113e+08	5.3386e+08	18	18	36.6	71.855	0	93.148	6	17	18	9	4	8
Q04458	Q04458	Fatty aldehyde dehydrogenase HFD1	HFD1	S000004716	YMR110C	+		x	x	26.5823	32.617	32.3696	29.4294	30.9819	30.2109	1.0048e+08	6.58729e+09	5.54899e+09	7.2298e+08	2.1207e+09	1.2428e+09	20	20	38.3	59.978	0	104.91	16	20	18	25	13	13
P36060	P36060	NADH-cytochrome b5 reductase 2;NADH-cytochrome b5 reductase p34 form;NADH-cytochrome b5 reductase p32 form	MCR1	S000001633	YKL150W	+		x	x	26.5836	33.3108	32.69	29.4409	33.3232	33.6031	1.0057e+08	1.0655e+10	6.92919e+09	7.2879e+08	1.0747e+10	1.3048e+10	27	27	75.8	34.137	0	244.85	14	17	21	22	18	25
P54783	P54783	D-arabinono-1,4-lactone oxidase	ALO1	S000004551	YML086C	+		x	x	24.8984	34.3184	32.3481	31.0244	32.7661	32.3529	3.1273e+07	2.1423e+10	5.4669e+09	2.1841e+09	7.3041e+09	5.4852e+09	24	24	45.4	59.493	0	111.57	11	30	22	26	14	16
P23644	P23644	Mitochondrial import receptor subunit TOM40	TOM40	S000004816	YMR203W	+	x	x	x	23.8993	34.3394	32.8921	30.8958	32.5306	32.9025	1.5646e+07	2.1737e+10	7.9707e+09	1.9979e+09	6.2042e+09	8.02851e+09	16	16	70.8	42.038	0	323.31	10	17	16	11	9	9
P07213	P07213	Mitochondrial import receptor subunit TOM70	TOM70	S000005065	YNL121C	+	x	x	x	19.5012	34.54	34.2538	19	27.38	30.6218	742070	2.4979e+10	2.0485e+10	524288	1.7466e+08	1.6523e+09	39	39	69	70.122	0	323.31	18	28	36	8	2	18
P38325	P38325	Mitochondrial outer membrane protein OM14	OM14	S000000434	YBR230C	+	x	x	x	19	34.6828	33.4725	28.8588	34.5828	32.8196	524288	2.7579e+10	1.1919e+10	4.8681e+08	2.5731e+10	7.58019e+09	7	7	56.7	14.609	0	238.08	4	9	7	4	9	5
P16547;REV__P39715;P43565	P16547	Mitochondrial outer membrane protein OM45	OM45	S000001398;S000001861	YIL136W	+	x	x	x	27.3415	35.626	34.7928	32.3298	34.6325	33.2165	1.7006e+08	5.3027e+10	2.9763e+10	5.3982e+09	2.6634e+10	9.9805e+09	45	45	80.2	44.58	0	323.31	36	49	45	53	33	33
P04840	P04840	Mitochondrial outer membrane protein porin 1	POR1	S000005000	YNL055C	+	x	x	x	31.4349	38.8673	37.7169	35.8735	37.9588	37.7705	2.903e+09	5.0143e+11	2.259e+11	6.29509e+10	2.6714e+11	2.3445e+11	34	34	99.6	30.428	0	323.31	24	30	29	27	28	30
P50110	P50110	Sorting assembly machinery 37 kDa subunit	SAM37	S000004664	YMR060C	+		x	x	19	29.4975	26.2793	22.6662	23.529	25.5143	524288	7.5793e+08	8.1444e+07	6.656e+06	1.2104e+07	4.7926e+07	4	4	13.8	37.492	0	4.3411	0	7	2	3	1	2
		Inner membrane
P48360	P48360	Probable NADPH:adrenodoxin oxidoreductase, mitochondrial	ARH1	S000002784	YDR376W	+	x	x	x	19	19	21	25.4936	29.714	28.1588	524288	524288	2097152	4.7244e+07	8.8068e+08	2.9967e+08	8	8	20.7	56.237	0	17.128	0	0	0	6	7	8
P14905	P14905	Cytochrome B translational activator protein CBS2	CBS2	S000002605	YDR197W	+		x	x	19	19	21	24.2123	28.034	26.9124	524288	524288	2097152	1.9437e+07	2.7483e+08	1.2631e+08	2	2	5.7	44.607	0.0011806	3.3743	0	0	0	3	3	2
P32378	P32378	4-hydroxybenzoate polyprenyltransferase, mitochondrial	COQ2	S000005324	YNR041C	+	x	x	x	19	19	21	26.7131	29.6096	26.8305	524288	524288	2097152	1.1001e+08	8.192e+08	1.1934e+08	2	2	5.1	41.001	0.0010905	2.6045	0	0	0	4	4	2
O13525	O13525	Ubiquinone biosynthesis protein COQ4, mitochondrial	COQ4	S000002612	YDR204W	+	x	x	x	19	19	21	25.0635	26.8431	27.6457	524288	524288	2097152	3.5064e+07	1.2039e+08	2.0999e+08	1	1	6.6	38.627	0	12.341	0	0	0	6	4	1
P49017	P49017	2-methoxy-6-polyprenyl-1,4-benzoquinol methylase, mitochondrial	COQ5	S000004578	YML110C	+	x	x	x	19	19	21	26.5885	30.5845	28.2845	524288	524288	2097152	1.0091e+08	1.6101e+09	3.2694e+08	2	2	15	34.684	0	57.535	0	0	0	6	4	2
P38152	P38152	Tricarboxylate transport protein	CTP1	S000000495	YBR291C	+		x	x	19	19	21	25.8787	30.0034	27.6186	524288	524288	2097152	6.1697e+07	1.0763e+09	2.0608e+08	3	3	16.1	32.173	0	10.416	0	0	0	7	6	3
Q00873	Q00873	Cytochrome c1 heme lyase	CYT2	S000001570	YKL087C	+		x	x	19	19	21	24.372	29.2275	21	524288	524288	2097152	2.1712e+07	6.2856e+08	2097152	NaN	NaN	NaN	NaN	NaN	NaN	0	0	NaN	2	3	NaN
P53311;P38857	P53311	Mitochondrial pyruvate carrier 3	FMP43	S000001205;S000003475	YGR243W		x	x	x	19	19	21	26.906	28.8908	27.3063	524288	524288	2097152	1.2575e+08	4.9774e+08	1.6597e+08	4	4	20.5	16.23	0	13.682	0	0	0	4	4	4
Q08622	Q08622	Genetic interactor of prohibitins 3, mitochondrial	GEP3	S000005731		+	x	x	x	19	19	21	19	27.8001	26.2809	524288	524288	2097152	524288	2.337e+08	8.1536e+07	3	3	7.2	63.853	0	5.3486	0	0	0	2	3	3
P53193	P53193	J-type co-chaperone JAC1, mitochondrial	JAC1	S000002986	YGL018C	+	x	x	x	19	19	21	25.2214	29.4231	25.5908	524288	524288	2097152	3.912e+07	7.1983e+08	5.0535e+07	3	3	23.4	21.778	0.0011933	3.4989	0	0	0	4	2	3
P23500	P23500	Mitochondrial RNA-splicing protein MRS4	MRS4	S000001760	YKR052C	+	x	x	x	19	19	21	26.1013	29.4308	29.1279	524288	524288	2097152	7.199e+07	7.2371e+08	5.8663e+08	2	2	12.2	33.307	0	24.038	0	0	0	7	4	2
P38860	P38860	GTPase MTG2, mitochondrial	MTG2	S000001211	YHR168W		x	x	x	19	19	21	23.2264	28.3339	26.1809	524288	524288	2097152	9.81381e+06	3.3835e+08	7.6073e+07	1	1	2.9	57.846	0	3.7221	0	0	0	5	4	1
Q99297	Q99297	Mitochondrial 2-oxodicarboxylate carrier 2	ODC2	S000005748	YOR222W	+	x	x	x	19	19	21.847	25.3608	29.9454	28.526	524288	524288	3.7722e+06	4.3089e+07	1.0339e+09	3.8653e+08	6	6	26.7	34.007	0	13.261	1	0	1	5	9	6
P53259	P53259	Rhomboid protein 1, mitochondrial	PCP1	S000003333	YGR101W		x	x	x	19	19	21	25.7403	29.2312	21	524288	524288	2097152	5.6052e+07	6.3019e+08	2097152	1	1	3.2	38.815	0.0041623	2.0889	0	0	0	2	2	1
Q04487	Q04487	Putative succinate dehydrogenase [ubiquinone] cytochrome b subunit, mitochondrial	SHH3	S000004724			x	x	x	19	19	21	19	28.0529	27.0625	524288	524288	2097152	524288	2.7847e+08	1.4016e+08	2	2	9.2	22.309	0.0011001	2.7336	0	0	0	2	2	2
P42900	P42900	Sigma-like sequence protein 1, mitochondrial	SLS1	S000004129	YLR139C	+	x	x	x	19	19	21	25.3552	29.2955	27.8541	524288	524288	2097152	4.2923e+07	6.5889e+08	2.4261e+08	5	5	10.9	73.256	0	19.253	0	0	0	5	5	5
P53230	P53230	Phosphatidate cytidylyltransferase, mitochondrial	TAM41	S000003278	YGR046W	+	x	x	x	19	19	24.0832	26.7948	30.3342	28.4372	524288	524288	1.7773e+07	1.1642e+08	1.3536e+09	3.6345e+08	4	4	16.4	44.199	0	8.8482	0	0	1	11	4	4
P87108	P87108	Mitochondrial import inner membrane translocase subunit TIM10	TIM10	S000003530		+	x	x	x	19	19	21	22.6402	27.4777	25.2573	524288	524288	2097152	6.5369e+06	1.869e+08	4.0105e+07	1	1	11.8	10.305	1	-2	0	0	0	4	2	1
P53220	P53220	Mitochondrial import inner membrane translocase subunit TIM21	TIM21	S000003265		+	x	x	x	19	19	21	23.6599	27.2433	25.9467	524288	524288	2097152	1.3254e+07	1.5887e+08	6.4677e+07	3	3	10	27.205	0	4.5146	0	0	0	6	2	3
Q12328	Q12328	Mitochondrial import inner membrane translocase subunit TIM22	TIM22	S000002376	YDL217C	+	x	x	x	19	19	21	26.7349	29.7284	26.9215	524288	524288	2097152	1.1169e+08	8.89501e+08	1.2711e+08	2	2	12.1	21.864	0.0011792	3.3698	0	0	0	2	4	2
O74700	O74700	Mitochondrial import inner membrane translocase subunit TIM9	TIM9	S000007256	YEL020W-A	+	x	x	x	19	19	25.7129	25.9367	29.8349	26.3175	524288	524288	5.5e+07	6.4228e+07	9.5765e+08	8.36311e+07	2	2	25.3	10.202	0	4.1142	0	0	2	5	5	1
P43617	P43617	Uncharacterized mitochondrial carrier YFR045W	YFR045W	S000001941			x	x	x	19	19	21	26.9284	28.6006	26.8868	524288	524288	2097152	1.2772e+08	4.0705e+08	1.2409e+08	4	4	13.9	34.391	0	5.5947	0	0	0	6	3	4
Q12251	Q12251	Uncharacterized mitochondrial carrier YPR011C	YPR011C	S000006215			x	x	x	19	19	21	25.8195	28.9107	28.6737	524288	524288	2097152	5.9218e+07	5.0466e+08	4.2819e+08	3	3	14.7	35.913	0	33.46	0	0	0	3	3	3
P42844	P42844	Mitochondrial protein import protein ZIM17	ZIM17	S000005254	YNL310C	+	x	x	x	19	19	24.6846	25.4818	28.2686	26.7603	524288	524288	2.6966e+07	4.6858e+07	3.2336e+08	1.1367e+08	3	3	20.1	19.855	0	11.748	0	0	1	3	2	3
P47045	P47045	Mitochondrial import inner membrane translocase subunit TIM54	TIM54	S000003590	YJL054W	+	x	x	x	19	19	21	24.7301	29.6367	27.322	524288	524288	2097152	2.783e+07	8.3471e+08	1.6778e+08	6	6	21.1	54.182	0	30.1	0	0	0	11	6	6
Q02883	Q02883	N-acyl-phosphatidylethanolamine-hydrolyzing phospholipase D, mitochondrial	FMP30	S000006024	YPL103C	+	x	x	x	19	19	21	19	27.9054	23.8821	524288	524288	2097152	524288	2.5139e+08	1.5461e+07	2	2	5.8	54.367	0	4.2441	0	1	0	2	2	2
Q07914	Q07914	Mitochondrial import inner membrane translocase subunit TIM14	PAM18	S000003998	YLR008C	+	x	x	x	19	19	21	26.7898	30.7332	28.2816	524288	524288	2097152	1.1602e+08	1.7849e+09	3.2629e+08	4	4	19.6	17.91	0	16.208	0	0	0	5	7	4
Q12482	Q12482	Mitochondrial aspartate-glutamate transporter AGC1	AGC1	S000006225	YPR021C	+	x	x	x	19	19	21	26.2193	29.1024	26.6092	524288	524288	2097152	7.8126e+07	5.7635e+08	1.0237e+08	3	3	4.2	104.3	0	4.7644	0	0	0	11	5	3
P40051	P40051	Intermediate cleaving peptidase 55	ICP55	S000000880	YER078C	+		x	x	19	19	21	19	29.0219	26.0509	524288	524288	2097152	524288	5.4507e+08	6.9518e+07	2	2	3.9	57.989	0	3.9928	0	0	1	5	6	2
P39006	P39006	Phosphatidylserine decarboxylase proenzyme 1, mitochondrial;Phosphatidylserine decarboxylase 1 beta chain;Phosphatidylserine decarboxylase 1 alpha chain	PSD1	S000005113	YNL169C	+	x	x	x	19	19	26.7366	25.8294	30.1562	28.9084	524288	524288	1.1182e+08	5.9623e+07	1.1965e+09	5.0385e+08	8	8	23.2	56.594	0	35.895	0	0	4	9	8	7
P32332	P32332	Mitochondrial oxaloacetate transport protein	OAC1	S000001603	YKL120W	+	x	x	x	19	19	21	29.1352	29.8128	25.2725	524288	524288	2097152	5.8961e+08	9.4309e+08	4.053e+07	2	2	9	35.153	0	6.2525	0	0	0	6	7	2
P42949	P42949	Mitochondrial import inner membrane translocase subunit TIM16	PAM16	S000003640	YJL104W	+	x	x	x	19	19	21	27.9573	29.312	28.0273	524288	524288	2097152	2.6061e+08	6.6649e+08	2.7357e+08	4	4	36.2	16.216	0	5.676	2	0	0	6	5	4
P38127	P38127	Mitochondrial carrier protein RIM2	RIM2	S000000396	YBR192W	+	x	x	x	19	19	25.4782	27.3865	29.387	29.4069	524288	524288	4.6743e+07	1.7545e+08	7.0206e+08	7.1179e+08	5	5	14.9	42.101	0	7.7522	0	0	1	6	5	5
P40012	P40012	Protoporphyrinogen oxidase	HEM14	S000000816	YER014W	+		x	x	19	19	23.3148	27.3388	30.8872	29.5963	524288	524288	1.0434e+07	1.6975e+08	1.986e+09	8.1166e+08	12	12	29.3	59.702	0	31.622	0	0	1	13	15	12
P38812	P38812	Phosphatidylglycerophosphatase GEP4, mitochondrial	GEP4	S000001142	YHR100C	+	x	x	x	19	19	21	25.9957	30.5218	21	524288	524288	2097152	6.6907e+07	1.5416e+09	2097152	NaN	NaN	NaN	NaN	NaN	NaN	0	0	NaN	4	6	NaN
Q04935	Q04935	Cytochrome c oxidase protein 20, mitochondrial	COX20	S000002639	YDR231C	+	x	x	x	19	19	26.2032	25.9877	29.3883	27.9684	524288	524288	7.7257e+07	6.6539e+07	7.0267e+08	2.6262e+08	1	1	10.2	23.758	0	6.8443	1	0	1	9	2	1
P39103	P39103	Cytochrome c oxidase assembly protein COX14	COX14	S000004598	YML129C	+		x	x	19	19	25.5358	26.6051	27.83	27.1362	524288	524288	4.8647e+07	1.0208e+08	2.3859e+08	1.4751e+08	4	4	50	7.9589	0	33.336	1	0	1	4	2	4
P36163	P36163	Mitochondrial metalloendopeptidase OMA1	OMA1	S000001795	YKR087C	+	x	x	x	19	19	21	26.7482	27.892	27.2618	524288	524288	2097152	1.1272e+08	2.4908e+08	1.6092e+08	3	3	10.7	39.328	0.0011601	3.2213	0	0	0	5	4	3
Q05779	Q05779	Ubiquinone biosynthesis protein COQ9, mitochondrial	COQ9	S000004191		+	x	x	x	19	19	21	26.1203	30.7198	27.2435	524288	524288	2097152	7.2944e+07	1.7684e+09	1.589e+08	2	2	6.9	29.958	0.0078201	1.6193	0	0	0	7	6	2
P40416	P40416	Iron-sulfur clusters transporter ATM1, mitochondrial	ATM1	S000004916	YMR301C	+	x	x	x	19	19	21	27.267	30.5849	28.7854	524288	524288	2097152	1.615e+08	1.6105e+09	4.6267e+08	6	6	11.6	77.521	0	18.145	0	0	0	16	11	6
P53264	P53264	Cardiolipin-specific deacylase 1, mitochondrial	CLD1	S000003342	YGR110W		x	x	x	19	19	21	23.4144	29.519	27.4831	524288	524288	2097152	1.118e+07	7.6931e+08	1.876e+08	6	6	13.9	52.044	0	8.7461	0	0	0	8	7	6
P27697	P27697	Probable serine/threonine-protein kinase COQ8, mitochondrial	COQ8	S000003087		+	x	x	x	19	19	21	26.7116	29.1223	26.9565	524288	524288	2097152	1.099e+08	5.8438e+08	1.3023e+08	3	3	6	56.741	0	4.5522	0	0	0	6	5	3
P38969	P38969	Pentamidine resistance factor, mitochondrial	PNT1	S000005792	YOR266W	+	x	x	x	19	19	21	26.7647	30.0531	27.2271	524288	524288	2097152	1.1402e+08	1.114e+09	1.571e+08	5	5	10.6	48.933	0	7.7798	0	0	0	10	9	5
P38228	P38228	Mitochondrial chaperone TCM62	TCM62	S000000248	YBR044C	+	x	x	x	19	19	21	27.0731	29.0984	25.1367	524288	524288	2097152	1.4119e+08	5.7478e+08	3.6889e+07	3	3	7.2	64.251	0	9.5765	0	0	0	7	4	3
P53320	P53320	Mitochondrial carrier protein MTM1	MTM1	S000003489	YGR257C		x	x	x	19	19	21	23.9207	27.9163	27.1325	524288	524288	2097152	1.588e+07	2.5331e+08	1.4713e+08	5	5	15.8	40.763	0	15.622	0	0	0	4	5	5
P38172	P38172	Uncharacterized protein YBL095W, mitochondrial	MRX3	S000000191			x	x	x	19	19	21	25.6427	28.9086	27.2597	524288	524288	2097152	5.2386e+07	5.039e+08	1.6069e+08	2	2	10	30.545	0	5.9839	0	0	0	3	4	2
P47052	P47052	Succinate dehydrogenase [ubiquinone] flavoprotein subunit 2, mitochondrial	YJL045W	S000003581			x	x	x	19	19	21	28.3553	31.0056	29.2591	524288	524288	2097152	3.4339e+08	2.1559e+09	6.4248e+08	5	5	22.7	69.382	0	20.231	0	0	0	12	15	5
Q02888	Q02888	Altered inheritance of mitochondria protein 43, mitochondrial	AIM43	S000006020			x	x	x	19	19	25.2857	24.7222	28.3885	25.3993	524288	524288	4.0903e+07	2.7677e+07	3.5139e+08	4.4254e+07	2	2	12.1	21.842	0.0011628	3.2941	0	0	1	3	2	1
P32331	P32331	Carrier protein YMC1, mitochondrial	YMC1	S000006262	YPR058W	+	x	x	x	19	19	25.7184	28.4905	31.8112	29.7152	524288	524288	5.5208e+07	3.7713e+08	3.768e+09	8.81391e+08	9	9	36.2	33.375	0	175.3	2	0	3	10	15	9
Q12289	Q12289	Mitochondrial carnitine carrier	CRC1	S000005626	YOR100C	+	x	x	x	19	19	21	29.398	32.2328	29.9854	524288	524288	2097152	7.0743e+08	5.04701e+09	1.0629e+09	10	10	44.6	34.754	0	247.93	0	0	0	12	15	10
Q03713	Q03713	Respiratory supercomplex factor 1, mitochondrial	RCF1	S000004492		+	x	x	x	19	19	24.7574	27.2378	27.9188	28.572	524288	524288	2.836e+07	1.5827e+08	2.5375e+08	3.9905e+08	7	7	54.7	18.477	0	27.133	0	0	2	13	4	7
Q06668	Q06668	Methyltransferase OMS1, mitochondrial	OMS1	S000002724	YDR316W	+	x	x	x	25.5546	19	21	25.5899	28.909	25.1842	4.9285e+07	524288	2097152	5.0505e+07	5.0406e+08	3.8123e+07	1	1	3	55.588	0.001073	2.3615	0	0	0	4	5	1
P41735	P41735	Catabolite repression protein CAT5	CAT5	S000005651	YOR125C	+		x	x	19	23.0608	21	24.8048	28.5706	26.5522	524288	8.74979e+06	2097152	2.9309e+07	3.9867e+08	9.8401e+07	3	3	11.6	26.059	0	4.0979	0	1	0	6	4	3
Q06143	Q06143	Mitochondrial dicarboxylate transporter	DIC1	S000004340	YLR348C	+	x	x	x	19	23.6444	23.4799	28.1608	29.7424	28.3501	524288	1.3112e+07	1.1699e+07	3.0008e+08	8.9818e+08	3.4216e+08	6	6	21.1	32.991	0	13.753	0	1	1	7	6	6
P10355	P10355	Protein PET122, mitochondrial	PET122	S000000955	YER153C	+	x	x	x	19	23.8653	21	24.6614	26.4966	21	524288	1.5282e+07	2097152	2.6535e+07	9.46859e+07	2097152	NaN	NaN	NaN	NaN	NaN	NaN	0	1	NaN	4	2	NaN
P18900	P18900	Hexaprenyl pyrophosphate synthase, mitochondrial	COQ1	S000000207	YBR003W	+	x	x	x	24.1582	24.203	25.5624	26.9583	31.5692	29.7351	1.8722e+07	1.9312e+07	4.9549e+07	1.3039e+08	3.1863e+09	8.936e+08	9	9	25.6	52.559	0	23.769	0	1	2	9	12	9
P37267	P37267	Assembly factor CBP4	CBP4	S000003406	YGR174C	+		x	x	19	24.2269	26.747	26.6486	30.7095	29.4707	524288	1.9635e+07	1.1263e+08	1.052e+08	1.7558e+09	7.4397e+08	8	8	59.2	17.532	0	27.587	2	2	5	6	8	6
P32266	P32266	Dynamin-like GTPase MGM1, mitochondrial;Dynamin-like GTPase MGM1 large isoform;Dynamin-like GTPase MGM1 small isoform	MGM1	S000005737	YOR211C	+	x	x	x	19	24.3547	21	25.0429	28.5434	25.5347	524288	2.1454e+07	2097152	3.4567e+07	3.9121e+08	4.8608e+07	3	3	5.2	99.177	0	7.3932	0	1	1	5	4	2
P53318	P53318	Ubiquinone biosynthesis monooxygenase COQ6	COQ6	S000003487	YGR255C	+		x	x	19	24.7046	21	19	31.4706	27.9881	524288	2.7342e+07	2097152	524288	2.9757e+09	2.6623e+08	4	4	12.5	53.527	0	14.702	0	1	0	3	10	4
P23833	P23833	Protein SCO1, mitochondrial	SCO1	S000000241	YBR037C	+	x	x	x	21.4103	24.8951	21	26.7074	30.3075	28.398	2.7871e+06	3.1201e+07	2097152	1.0958e+08	1.3288e+09	3.5372e+08	4	4	16.6	33.166	0	7.8384	0	1	0	6	7	4
P36147	P36147	Presequence translocated-associated motor subunit PAM17, mitochondrial	PAM17	S000001773		+	x	x	x	19	25.2583	25.0327	28.4261	31.8615	27.4286	524288	4.0133e+07	3.4323e+07	3.6068e+08	3.9018e+09	1.8065e+08	2	2	12.7	21.968	0	24.951	2	1	1	4	5	2
P53266;REV__Q12164	P53266	Cytochrome oxidase assembly protein SHY1	SHY1	S000003344	YGR112W	+		x	x	19	25.355	21	19	28.446	28.1012	524288	4.2915e+07	2097152	524288	3.6567e+08	2.8794e+08	6	6	22.1	45.055	0	21.053	0	1	0	3	5	6
Q06493	Q06493	LETM1 domain-containing protein YLH47, mitochondrial	YLH47	S000006329	YPR125W	+	x	x	x	23.5013	25.5785	26.7332	29.1798	32.6829	30.0603	1.1874e+07	5.0106e+07	1.1156e+08	6.0811e+08	6.8948e+09	1.1196e+09	12	12	31.5	52.174	0	46.934	1	2	4	14	13	10
Q08023	Q08023	Protein FMP25, mitochondrial	FMP25	S000004067	YLR077W	+	x	x	x	26.8301	25.7438	21	27.5088	30.8503	28.2386	1.1931e+08	5.619e+07	2097152	1.9097e+08	1.9358e+09	3.1671e+08	4	4	8.1	66.689	0	66.01	2	2	1	9	9	4
P38300	P38300	Protein MBA1, mitochondrial	MBA1	S000000389	YBR185C	+	x	x	x	19	25.7447	25.0332	27.7453	31.5901	29.3851	524288	5.6223e+07	3.4336e+07	2.25e+08	3.2328e+09	7.0113e+08	7	7	37.1	31.811	0	23.545	1	1	1	9	11	7
P32795	P32795	Mitochondrial inner membrane i-AAA protease supercomplex subunit YME1	YME1	S000006228	YPR024W	+	x	x	x	19	26.3742	25.671	27.8669	29.9058	29.5857	524288	8.6983e+07	5.3424e+07	2.4478e+08	1.0059e+09	8.0574e+08	12	12	21.2	81.771	0	66.459	0	1	2	9	9	11
P40341	P40341	Mitochondrial respiratory chain complexes assembly protein YTA12	YTA12	S000004695	YMR089C	+	x	x	x	19	26.4839	27.958	29.4443	32.1408	30.2397	524288	9.3856e+07	2.6073e+08	7.3047e+08	4.7352e+09	1.2678e+09	17	17	26.3	93.275	0	53.752	2	0	1	25	21	16
P32897	P32897	Mitochondrial import inner membrane translocase subunit TIM23	TIM23	S000005300		+	x	x	x	19	26.5192	25.9456	27.8586	31.1712	30.3667	524288	9.6178e+07	6.4624e+07	2.4338e+08	2.418e+09	1.3845e+09	6	6	41.4	23.243	0	54.966	2	2	1	7	4	6
P10834	P10834	Protein PET54	PET54	S000003454	YGR222W	+		x	x	19	26.7054	21	27.5602	30.4359	28.6608	524288	1.0943e+08	2097152	1.979e+08	1.4525e+09	4.2439e+08	6	6	25.3	34.637	0	17.664	0	3	0	9	9	6
Q6Q560	Q6Q560	Protein ISD11	ISD11	S000007237	YER048W-A	+		x	x	19	26.7482	21	27.9335	31.6444	28.7254	524288	1.1272e+08	2097152	2.5635e+08	3.3567e+09	4.4381e+08	6	6	66	11.266	0	10.565	1	4	2	11	9	6
P32796	P32796	Carnitine O-acetyltransferase, mitochondrial	CAT2	S000004506	YML042W	+	x	x	x	19	26.8983	27.3204	31.5043	33.9452	32.2825	524288	1.2508e+08	1.6759e+08	3.046e+09	1.6539e+10	5.22389e+09	19	19	35.8	77.241	0	136.71	0	5	5	27	24	19
P47127	P47127	Altered inheritance of mitochondria protein 24, mitochondrial	AIM24	S000003841		+	x	x	x	19	27.0788	25.4322	29.3096	32.2629	31.5229	524288	1.4175e+08	4.5275e+07	6.6539e+08	5.15359e+09	3.0856e+09	20	20	40.1	44.427	0	57.296	0	4	3	23	18	20
P32843	P32843	Mitochondrial escape protein 2	YME2	S000004917		+	x	x	x	19	27.2638	25.63	28.8947	31.8697	30.8898	524288	1.6115e+08	5.1926e+07	4.9909e+08	3.924e+09	1.9896e+09	15	15	21.5	96.687	0	55.128	2	2	3	23	18	14
P40035	P40035	Mitochondrial phosphate carrier protein 2	PIC2	S000000855	YER053C	+	x	x	x	19	27.2838	25.2277	28.875	30.5726	29.5916	524288	1.634e+08	3.9292e+07	4.9233e+08	1.5969e+09	8.0904e+08	7	7	19.7	33.528	0	18.416	4	2	2	14	7	7
P38072	P38072	Protein SCO2, mitochondrial	SCO2	S000000228	YBR024W	+	x	x	x	19	27.3968	25.1399	28.5653	30.6021	28.3585	524288	1.7671e+08	3.6971e+07	3.9719e+08	1.6299e+09	3.4416e+08	5	5	19.6	34.888	0	32.441	0	2	3	4	6	4
Q02776	Q02776	Mitochondrial import inner membrane translocase subunit TIM50	TIM50	S000005984	YPL063W	+	x	x	x	19	27.5837	27.5085	30.0821	32.9734	31.9645	524288	2.0115e+08	1.9094e+08	1.1366e+09	8.4331e+09	4.1907e+09	17	17	39.7	55.098	0	107.34	4	2	5	22	14	16
Q08822	Q08822	Probable electron transfer flavoprotein-ubiquinone oxidoreductase, mitochondrial	CIR2	S000005883	YOR356W	+	x	x	x	19	27.6179	25.6651	29.3745	33.2232	30.4868	524288	2.0597e+08	5.3206e+07	6.96e+08	1.0027e+10	1.5047e+09	20	20	41.2	69.633	0	96.954	0	5	2	25	24	19
P32317	P32317	Protein AFG1	AFG1	S000000778	YEL052W	+		x	x	27.0116	27.6324	25.0466	28.2807	31.7344	29.709	1.353e+08	2.0805e+08	3.4656e+07	3.2608e+08	3.5727e+09	8.7761e+08	11	11	30.5	58.264	0	94.207	0	5	2	13	15	10
P40086	P40086	Cytochrome c oxidase assembly protein COX15	COX15	S000000943	YER141W	+		x	x	19	27.7305	26.351	30.8667	32.8652	30.7421	524288	2.227e+08	8.5592e+07	1.9579e+09	7.8236e+09	1.7959e+09	13	13	25.7	54.658	0	25.189	6	4	3	16	14	13
P32335	P32335	Protein MSS51, mitochondrial	MSS51	S000004193	YLR203C	+	x	x	x	19	27.8207	27.7796	29.4721	32.6134	31.5775	524288	2.3706e+08	2.304e+08	7.4471e+08	6.57051e+09	3.2046e+09	16	16	40.6	50.88	0	40.743	4	2	5	19	15	15
P08466	P08466	Mitochondrial nuclease	NUC1	S000003744	YJL208C	+	x	x	x	19	27.8856	25.9374	27.2533	31.4449	29.903	524288	2.4798e+08	6.4257e+07	1.5998e+08	2.9232e+09	1.0039e+09	10	10	46.8	37.209	0	48.016	0	5	3	7	12	8
Q08179	Q08179	Mitochondrial distribution and morphology protein 38	MDM38	S000005387	YOL027C	+	x	x	x	23.3069	28.0846	26.5869	31.9455	33.7742	32.5357	1.0377e+07	2.8464e+08	1.008e+08	4.1358e+09	1.4691e+10	6.2262e+09	26	26	45.2	65.004	0	116.65	2	4	3	38	27	26
P06182	P06182	Cytochrome c heme lyase	CYC3	S000000037	YAL039C	+		x	x	19	28.1034	22.4875	26.6139	30.3945	25.096	524288	2.8838e+08	5.8803e+06	1.027e+08	1.4114e+09	3.5864e+07	1	1	3.7	30.081	0.0010616	2.243	1	4	1	3	4	1
P53140	P53140	Protein RMD9, mitochondrial	RMD9	S000003075	YGL107C	+	x	x	x	25.8776	28.49	27.8945	28.083	31.0467	30.459	6.1648e+07	3.77e+08	2.4951e+08	2.8434e+08	2.2181e+09	1.476e+09	13	13	22.8	74.595	0	85.897	3	5	4	15	11	12
P40961	P40961	Prohibitin-1	PHB1	S000003364	YGR132C	+		x	x	19	28.6095	28.225	31.6661	33.6642	31.6726	524288	4.0957e+08	3.1374e+08	3.4076e+09	1.3612e+10	3.4229e+09	14	14	65.5	31.427	0	168.97	6	7	6	15	18	13
P38523	P38523	GrpE protein homolog, mitochondrial	MGE1	S000005758	YOR232W	+	x	x	x	28.8401	28.8209	27.0181	31.0926	33.426	30.9438	4.8056e+08	4.7419e+08	1.3591e+08	2.2899e+09	1.1541e+10	2.0654e+09	11	11	35.1	26.066	0	21.705	1	4	4	14	14	11
P35191	P35191	DnaJ homolog 1, mitochondrial	MDJ1	S000001878	YFL016C	+	x	x	x	24.5569	28.8717	25.8037	31.2472	33.8966	32.5921	2.4681e+07	4.9119e+08	5.8572e+07	2.5488e+09	1.5992e+10	6.47429e+09	22	22	46.6	55.56	0	121.79	6	6	4	32	25	21
P38988	P38988	Mitochondrial GTP/GDP carrier protein 1	GGC1	S000002357	YDL198C	+	x	x	x	19	28.9769	28.589	31.0101	33.2345	31.98	524288	5.2835e+08	4.0377e+08	2.1626e+09	1.0106e+10	4.2357e+09	19	19	60.7	33.215	0	62.022	4	6	8	20	21	17
P53721	P53721	Respiratory supercomplex factor 2, mitochondrial	RCF2	S000005301		+	x	x	x	19	29.4179	26.1592	31.4055	34.1356	32.6705	524288	7.1727e+08	7.4939e+07	2.8444e+09	1.8873e+10	6.8362e+09	10	10	23.7	25.344	0	44.42	4	4	1	12	10	10
P50085	P50085	Prohibitin-2	PHB2	S000003463	YGR231C	+		x	x	19	29.6497	28.738	32.0715	34.9603	32.393	524288	8.4228e+08	4.477e+08	4.5133e+09	3.3428e+10	5.64e+09	17	17	40.6	34.406	0	66.341	7	10	8	20	23	15
Q01852	Q01852	Mitochondrial import inner membrane translocase subunit TIM44	TIM44	S000001284	YIL022W	+	x	x	x	27.9223	29.7686	29.0176	31.0183	33.6194	32.1976	2.5436e+08	9.1464e+08	5.4347e+08	2.1749e+09	1.3196e+10	4.9253e+09	27	27	52.4	48.854	0	190.34	6	10	16	25	28	25
Q03028	Q03028	Mitochondrial 2-oxodicarboxylate carrier 1	ODC1	S000006055	YPL134C	+	x	x	x	19	30.1029	27.9896	31.7245	33.7296	32.498	524288	1.1531e+09	2.665e+08	3.5483e+09	1.4244e+10	6.06561e+09	19	19	42.6	34.206	0	98.106	8	7	7	15	20	19
Q04013	Q04013	Mitochondrial DNA replication protein YHM2	YHM2	S000004854	YMR241W	+	x	x	x	22.1512	30.3679	29.9252	31.3426	34.064	33.5432	4.6576e+06	1.3856e+09	1.0195e+09	2.723e+09	1.7959e+10	1.2517e+10	17	17	45.5	34.184	0	323.31	8	9	7	14	16	17
P16622	P16622	Ferrochelatase, mitochondrial	HEM15	S000005702	YOR176W	+	x	x	x	19	30.5754	29.262	31.0776	34.5976	32.6312	524288	1.6e+09	6.4378e+08	2.2662e+09	2.5996e+10	6.65241e+09	17	17	50.4	44.596	0	150.29	7	10	7	22	23	15
P33303	P33303	Succinate/fumarate mitochondrial transporter	SFC1	S000003856	YJR095W	+	x	x	x	20.9124	30.9508	29.4077	32.3555	34.7493	33.4555	1.9736e+06	2.0755e+09	7.1221e+08	5.4951e+09	2.8878e+10	1.1779e+10	21	21	70.8	35.34	0	92.589	13	11	6	23	21	21
P07275	P07275	Delta-1-pyrroline-5-carboxylate dehydrogenase, mitochondrial	PUT2	S000001079	YHR037W	+	x	x	x	19	31.4447	29.1071	31.6809	34.5695	32.4053	524288	2.9227e+09	5.7824e+08	3.4426e+09	2.5495e+10	5.68791e+09	26	26	55.1	64.434	0	243.76	3	20	10	25	26	23
P32340	P32340	Rotenone-insensitive NADH-ubiquinone oxidoreductase, mitochondrial	NDI1	S000004589	YML120C	+	x	x	x	22.4899	32.7471	32.1308	33.2409	36.9173	35.9136	5.8904e+06	7.2085e+09	4.7025e+09	1.0151e+10	1.2978e+11	6.47269e+10	37	37	68.2	57.249	0	323.31	25	25	23	40	42	36
P32891	P32891	D-lactate dehydrogenase [cytochrome] 1, mitochondrial	DLD1	S000002333	YDL174C	+	x	x	x	30.6684	34.3525	33.0553	31.8045	35.0541	34.9482	1.7065e+09	2.1935e+10	8.92569e+09	3.7507e+09	3.5673e+10	3.3147e+10	44	44	69.8	65.292	0	323.31	14	19	26	44	39	39
P23641	P23641	Mitochondrial phosphate carrier protein;Mitochondrial phosphate carrier protein, N-terminally processed	MIR1	S000003838	YJR077C	+	x	x	x	28.4535	34.784	33.717	35.0304	37.4766	36.8786	3.6758e+08	2.9582e+10	1.412e+10	3.5092e+10	1.9124e+11	1.2635e+11	24	24	90	32.812	0	323.31	15	20	22	21	26	23
P0CS90	P0CS90	Heat shock protein SSC1, mitochondrial	SSC1	S000003806	YJR045C	+	x	x	x	31.4103	35.5924	33.6652	36.3368	38.1637	37.3655	2.854e+09	5.1805e+10	1.3622e+10	8.6791e+10	3.0791e+11	1.7707e+11	73	64	72	70.627	0	323.31	40	48	37	65	75	71
P19882	P19882	Heat shock protein 60, mitochondrial	HSP60	S000004249	YLR259C	+	x	x	x	29.4757	35.8884	34.3334	35.9141	38.563	37.073	7.4657e+08	6.3605e+10	2.1646e+10	6.4749e+10	4.0609e+11	1.4457e+11	63	63	78.7	60.751	0	323.31	33	60	50	58	72	63
Q12375	Q12375	Mitochondrial ornithine transporter 1	ORT1	S000005656	YOR130C	+	x	x	x	19	19	21	24.2874	25.6087	26.9743	524288	524288	2097152	2.0475e+07	5.1168e+07	1.3185e+08	3	3	9.6	31.519	0	5.3832	0	0	0	4	1	3
P39515	P39515	Mitochondrial import inner membrane translocase subunit TIM17	TIM17	S000003679	YJL143W	+	x	x	x	19	19	21	19	26.6108	27.1089	524288	524288	2097152	524288	1.0248e+08	1.4474e+08	2	2	10.1	16.584	0.007	1.7707	1	0	0	2	1	2
Q04472	Q04472	Mitochondrial inner membrane i-AAA protease supercomplex subunit MGR3	MGR3	S000004721		+	x	x	x	21.9865	27.1625	21	23.2956	26.8255	26.0665	4.1551e+06	1.5022e+08	2097152	1.0296e+07	1.1893e+08	7.0273e+07	2	2	5.6	58.003	0	3.7043	0	5	0	3	1	2
P40990	P40990	Protein MSS2, mitochondrial	MSS2	S000002265	YDL107W		x	x	x	19	19	21	24.9825	26.9545	25.7434	524288	524288	2097152	3.315e+07	1.3005e+08	5.6173e+07	2	2	5.4	41.476	0.0010941	2.6343	0	0	0	1	3	2
P46943	P46943	Translation factor GUF1, mitochondrial	GUF1	S000004280	YLR289W	+	x	x	x	21.9208	19	21	19	27.7612	25.9009	3.9703e+06	524288	2097152	524288	2.2748e+08	6.2654e+07	3	3	9.1	73.188	0	18.704	0	0	0	1	3	3
		ATPase
P18496	P18496	Mitochondrial ATPase complex subunit ATP10	ATP10	S000004385	YLR393W	+	x	x	x	19	19	21.8986	28.2087	30.9893	28.4547	524288	524288	3.9095e+06	3.1021e+08	2.1316e+09	3.6789e+08	7	7	27.6	32.094	0	17.775	0	1	1	8	9	6
P33311	P33311	ATP-dependent permease MDL2, mitochondrial	MDL2	S000006191	YPL270W	+	x	x	x	19	24.0178	24.4763	29.282	32.3518	30.8115	524288	1.6985e+07	2.334e+07	6.5279e+08	5.4812e+09	1.8844e+09	20	19	28.2	85.136	0	56.581	2	1	2	23	14	20
P33310	P33310	ATP-dependent permease MDL1, mitochondrial	MDL1	S000004178	YLR188W	+	x	x	x	19	24.0598	23.0324	27.8002	30.2569	28.5443	524288	1.7487e+07	8.579e+06	2.3372e+08	1.283e+09	3.9145e+08	7	7	14.4	75.949	0	25.689	1	2	1	8	7	7
P04710	P04710	ADP,ATP carrier protein 1	AAC1	S000004660	YMR056C	+		x	x	26.8614	31.9941	30.0307	32.1246	33.4759	33.1775	1.2192e+08	4.2775e+09	1.0968e+09	4.68249e+09	1.1947e+10	9.71461e+09	7	7	32.7	34.12	0	39.708	5	4	3	16	11	7
P18239;P18238	P18239	ADP,ATP carrier protein 2	PET9	S000000126;S000000289	YBL030C	+		x	x	30.6007	36.0185	34.7376	36.0389	38.4046	37.5465	1.6283e+09	6.9607e+10	2.8645e+10	7.05999e+10	3.6386e+11	2.0074e+11	38	35	66.7	34.426	0	323.31	26	31	29	38	45	37
P00830	P00830	ATP synthase subunit beta, mitochondrial	ATP2	S000003882	YJR121W	+	x	x	x	35.6444	38.0645	37.2196	36.9414	39.8662	38.9997	5.3708e+10	2.8745e+11	1.6003e+11	1.3197e+11	1.0021e+12	5.49629e+11	45	45	77.1	54.793	0	323.31	29	40	38	44	48	45
Q12089	Q12089	ATPase expression protein 3	AEP3	S000005926	YPL005W	+		x	x	19	19	21	19	27.6525	21	524288	524288	2097152	524288	2.1097e+08	2097152	NaN	NaN	NaN	NaN	NaN	NaN	0	0	NaN	3	4	NaN
P32493	P32493	ATPase expression protein 1, mitochondrial	AEP1	S000004668	YMR064W	+	x	x	x	19	19	21	25.745	29.2943	23.8292	524288	524288	2097152	5.6235e+07	6.5838e+08	1.4904e+07	3	3	6.9	59.747	0	4.2299	0	0	0	6	8	3
P53166	P53166	ATP-dependent RNA helicase MRH4, mitochondrial	MRH4	S000003032	YGL064C	+	x	x	x	19	19	21	26.1469	30.3975	29.0339	524288	524288	2097152	7.43e+07	1.4144e+09	5.4963e+08	10	10	21.7	63.057	0	40.386	0	0	0	7	12	10
P38746	P38746	Obg-like ATPase homolog	YLF2	S000001006	YHL014C	+			x	19	19	21	25.2799	28.4316	27.344	524288	524288	2097152	4.0739e+07	3.6205e+08	1.7036e+08	2	2	7.4	45.714	0	5.7001	0	0	0	2	3	2
Q12298	Q12298	Uncharacterized ABC transporter ATP-binding protein YDR061W	YDR061W	S000002468				x	x	19	19	23.5715	27.8602	30.9268	28.887	524288	524288	1.2466e+07	2.4364e+08	2.0412e+09	4.9642e+08	8	8	18.9	61.191	0	34.886	0	0	1	9	10	7
P32580	P32580	ATP-dependent RNA helicase SUV3, mitochondrial	SUV3	S000005950	YPL029W	+	x	x	x	19	19	21	19	27.8903	24.7085	524288	524288	2097152	524288	2.4878e+08	2.7416e+07	2	2	5.6	84.323	0	6.0645	0	0	0	2	2	2
P32453	P32453	Protein ATP11, mitochondrial	ATP11	S000005259	YNL315C	+	x	x	x	23.7417	19	21	28.7818	30.9389	30.0119	1.4027e+07	524288	2097152	4.6152e+08	2.0584e+09	1.0826e+09	5	5	18.2	36.851	0	28.494	0	0	1	8	12	5
P22135	P22135	Protein ATP12, mitochondrial	ATP12	S000003716	YJL180C	+	x	x	x	24.6916	19	23.3097	28.6185	30.848	29.5359	2.7096e+07	524288	1.0397e+07	4.1212e+08	1.9327e+09	7.7838e+08	11	11	36.3	36.554	0	18.659	1	0	1	13	11	11
P81451	P81451	ATP synthase subunit K, mitochondrial	ATP19	S000007339	YOL077W-A	+	x	x	x	19	26.3699	21	26.8755	30.4729	28.8051	524288	8.6724e+07	2097152	1.2312e+08	1.4902e+09	4.6902e+08	4	4	44.1	7.5337	0	10.976	0	1	0	4	4	4
P22136	P22136	ATPase expression protein 2, mitochondrial	AEP2	S000004895	YMR282C	+	x	x	x	19	26.7699	21	24.8287	29.3014	27.6062	524288	1.1443e+08	2097152	2.9797e+07	6.6161e+08	2.0431e+08	5	5	10.5	67.523	0	11.783	0	0	0	8	5	5
P01098	P01098	ATPase-stabilizing factor 9 kDa, mitochondrial	STF1	S000007232	YDL130W-A	+	x	x	x	19	28.0447	24.9623	26.5071	33.2207	28.0243	524288	2.7689e+08	3.2688e+07	9.5372e+07	1.001e+10	2.7299e+08	6	6	50	10.062	0	12.703	0	3	2	6	7	6
P15424	P15424	ATP-dependent RNA helicase MSS116, mitochondrial	MSS116	S000002602	YDR194C	+	x	x	x	25.6812	28.5553	27.1756	29.3511	32.5651	30.659	5.3805e+07	3.9446e+08	1.5159e+08	6.8478e+08	6.3542e+09	1.6954e+09	19	19	37.5	76.268	0	45.544	5	4	3	21	18	17
P81449	P81449	ATP synthase subunit e, mitochondrial	TIM11	S000007255	YDR322C-A	+	x	x	x	22.9139	29.6472	29.6623	30.1435	34.166	32.0704	7.9024e+06	8.4083e+08	8.4964e+08	1.186e+09	1.9275e+10	4.5098e+09	12	12	75	10.875	0	86.005	2	5	8	11	14	11
P21306	P21306	ATP synthase subunit epsilon, mitochondrial	ATP15	S000006192	YPL271W	+	x	x	x	19	29.805	30.1164	30.6149	33.953	31.4774	524288	9.38011e+08	1.164e+09	1.6444e+09	1.6629e+10	2.9899e+09	6	6	91.9	6.7425	0	101.58	0	4	5	6	6	4
Q12349	Q12349	ATP synthase subunit H, mitochondrial	ATP14	S000004286	YLR295C	+	x	x	x	26.5349	29.8367	31.4017	31.3657	33.2534	32.9745	9.72309e+07	9.58841e+08	2.8369e+09	2.767e+09	1.0239e+10	8.4393e+09	3	3	62.1	14.128	0	45.293	0	2	3	3	2	2
P81450	P81450	ATP synthase subunit J, mitochondrial	ATP18	S000007247	YML081C-A	+	x	x	x	19	30.4834	28.7969	29.2821	34.3414	30.3955	524288	1.5011e+09	4.6636e+08	6.528e+08	2.1767e+10	1.4124e+09	6	6	45.8	6.6877	0	11.994	1	4	3	6	8	6
P01097	P01097	ATPase inhibitor, mitochondrial	INH1	S000002340	YDL181W	+	x	x	x	23.9506	31.4232	30.0996	29.4955	35.3501	32.2743	1.6213e+07	2.8796e+09	1.1505e+09	7.5688e+08	4.3796e+10	5.1944e+09	8	8	60	9.87	0	30.034	0	5	5	8	10	7
Q12165;P26637	Q12165	ATP synthase subunit delta, mitochondrial	ATP16	S000002162;S000006081	YDL004W	+	x	x	x	26.4494	31.5867	30.6032	29.0082	35.179	32.9374	9.1638e+07	3.2252e+09	1.6311e+09	5.3994e+08	3.8899e+10	8.2249e+09	8	8	55.6	17.02	0	234.52	1	5	5	6	8	7
Q12233	Q12233	ATP synthase subunit g, mitochondrial	ATP20	S000006224	YPR020W	+	x	x	x	25.7744	31.7931	29.7391	31.1925	34.2289	31.9821	5.7394e+07	3.7211e+09	8.961e+08	2.4541e+09	2.0134e+10	4.242e+09	8	8	62.6	12.921	0	24.517	5	7	6	8	10	7
Q06405	Q06405	ATP synthase subunit f, mitochondrial	ATP17	S000002785	YDR377W	+	x	x	x	25.0828	32.865	31.2413	32.271	35.8197	32.8593	3.5536e+07	7.82279e+09	2.5385e+09	5.1824e+09	6.06449e+10	7.79201e+09	5	5	39.6	11.312	0	10.741	5	5	4	6	5	5
P30902	P30902	ATP synthase subunit d, mitochondrial	ATP7	S000001499	YKL016C	+	x	x	x	25.6613	32.9984	32.5227	33.8991	36.2243	34.8441	5.3066e+07	8.58031e+09	6.1702e+09	1.6019e+10	8.02761e+10	3.084e+10	24	24	91.4	19.809	0	323.31	10	13	13	22	24	24
P05626	P05626	ATP synthase subunit 4, mitochondrial	ATP4	S000005999	YPL078C	+	x	x	x	25.2779	33.0045	32.0455	33.8908	36.5953	35.7437	4.0682e+07	8.6166e+09	4.4326e+09	1.5928e+10	1.0382e+11	5.75339e+10	19	19	54.1	26.925	0	222.36	11	14	11	20	26	19
P38077	P38077	ATP synthase subunit gamma, mitochondrial	ATP3	S000000243	YBR039W	+	x	x	x	31.2352	33.7249	32.4359	33.989	36.8901	36.0508	2.5277e+09	1.4197e+10	5.8102e+09	1.7049e+10	1.2736e+11	7.1184e+10	27	27	74.9	34.35	0	323.31	13	24	16	24	37	27
P09457;REV__Q12276	P09457	ATP synthase subunit 5, mitochondrial	ATP5	S000002706	YDR298C	+	x	x	x	30.6192	33.9448	32.8307	34.1534	36.804	35.4503	1.6493e+09	1.6535e+10	7.63891e+09	1.9107e+10	1.1998e+11	4.6946e+10	20	20	77.4	22.814	0	283.22	14	20	18	20	25	18
P05030	P05030	Plasma membrane ATPase 1	PMA1	S000002976	YGL008C	+			x	31.1084	34.3696	33.9524	36.6748	37.5314	36.5272	2.3151e+09	2.2197e+10	1.6622e+10	1.097e+11	1.9865e+11	9.9032e+10	55	21	50.9	99.618	0	323.31	26	28	36	58	45	54
P07251	P07251	ATP synthase subunit alpha, mitochondrial	ATP1	S000000195	YBL099W	+	x	x	x	34.9177	37.4167	36.8338	37.2934	39.9222	38.9357	3.2455e+10	1.8346e+11	1.2248e+11	1.6843e+11	1.0418e+12	5.258e+11	53	53	73.4	58.607	0	323.31	39	58	46	55	65	49
P40491	P40491	ATP synthase assembly factor FMC1, mitochondrial	FMC1	S000001360	YIL098C	+	x	x	x	24.5785	19	21	24.694	29.6824	26.6424	2.5053e+07	524288	2097152	2.7142e+07	8.6159e+08	1.0475e+08	2	2	13.5	18.364	0.001105	2.8049	0	0	0	1	5	2
		Respiratory chain complexes
P19516	P19516	Cytochrome c oxidase assembly protein COX11, mitochondrial	COX11	S000006053	YPL132W	+	x	x	x	19	19	21	19	28.015	27.7698	524288	524288	2097152	524288	2.7124e+08	2.2884e+08	4	4	18.7	34.044	0	7.4627	0	0	0	2	4	4
P39925	P39925	Mitochondrial respiratory chain complexes assembly protein AFG3	AFG3	S000000819	YER017C	+	x	x	x	19	19	21	29.0227	31.8065	31.0778	524288	524288	2097152	5.4538e+08	3.7559e+09	2.2665e+09	22	21	36.7	84.543	0	102.11	1	0	0	19	24	22
Q06236	Q06236	Putative succinate dehydrogenase [ubiquinone] cytochrome b small subunit YLR164W, mitochondrial	YLR164W	S000004154			x	x	x	19	19	21	27.339	28.8072	26.3567	524288	524288	2097152	1.6977e+08	4.6971e+08	8.5935e+07	1	1	13.7	18.632	0	3.5949	1	0	0	4	2	1
P37298	P37298	Succinate dehydrogenase [ubiquinone] cytochrome b small subunit, mitochondrial	SDH4	S000002585	YDR178W	+	x	x	x	19	25.9132	28.8455	31.4326	32.4931	31.2739	524288	6.319e+07	4.8234e+08	2.8984e+09	6.0451e+09	2.5965e+09	7	7	30.9	20.248	0	80.327	4	1	3	9	6	6
P03879;P00163;P03873;Q9ZZW7	P03879;P00163;P03873;Q9ZZW7	Intron-encoded RNA maturase bI4;Truncated, nonfunctional cytochrome b;RNA maturase bI4;Cytochrome b;Cytochrome b mRNA maturase bI2;Cytochrome b mRNA maturase bI3	bI4;COB;bI2;bI3	S000007270;S000007271;S000007272;S000007273		+		x	x	19	29.0001	24.3632	29.5695	30.3222	29.3338	524288	5.3692e+08	2.158e+07	7.9672e+08	1.3424e+09	6.7663e+08	2	2	4.4	43.655	0	5.7397	2	1	1	3	2	2
P07143	P07143	Cytochrome c1, heme protein, mitochondrial	CYT1	S000005591	YOR065W	+	x	x	x	19	31.3091	31.3587	32.5126	35.6108	34.3236	524288	2.6606e+09	2.7536e+09	6.12749e+09	5.2471e+10	2.15e+10	11	11	51.1	34.054	0	159.66	9	6	7	14	13	10
P04037	P04037	Cytochrome c oxidase subunit 4, mitochondrial	COX4	S000003155	YGL187C	+	x	x	x	26.5809	30.657	31.4921	31.9803	34.7206	33.1505	1.0038e+08	1.6931e+09	3.0205e+09	4.2366e+09	2.8311e+10	9.53469e+09	10	10	79.4	17.142	0	139.98	2	4	7	11	7	10
P00424	P00424	Cytochrome c oxidase polypeptide 5A, mitochondrial	COX5A	S000004997	YNL052W	+	x	x	x	23.9487	30.6642	30.1799	32.1212	34.4932	31.8341	1.6191e+07	1.7016e+09	1.2163e+09	4.6713e+09	2.4182e+10	3.8284e+09	7	5	47.7	17.14	0	49.816	5	3	7	11	9	7
P33421	P33421	Succinate dehydrogenase [ubiquinone] cytochrome b subunit, mitochondrial	SDH3	S000001624	YKL141W	+	x	x	x	24.2551	30.8287	29.9791	31.9518	33.9701	33.1675	2.0022e+07	1.907e+09	1.0583e+09	4.1539e+09	1.6828e+10	9.64729e+09	6	6	22.7	22.068	0	19.212	4	5	5	7	5	6
P00175;REV__O13544	P00175	Cytochrome b2, mitochondrial	CYB2	S000004518	YML054C	+	x	x	x	30.9344	31.5095	35.6073	31.7712	34.6896	34.2684	2.052e+09	3.057e+09	5.2343e+10	3.6651e+09	2.7708e+10	2.0692e+10	40	40	66.8	65.539	0	323.31	15	11	38	39	32	27
P00425	P00425	Cytochrome c oxidase polypeptide 5B, mitochondrial	COX5B	S000001373	YIL111W	+	x	x	x	19	19	21	26.449	27.6165	21	524288	524288	2097152	9.16109e+07	2.0577e+08	2097152	NaN	NaN	NaN	NaN	NaN	NaN	1	0	NaN	2	2	NaN
Q01519	Q01519	Cytochrome c oxidase subunit 6B	COX12	S000004028	YLR038C	+		x	x	19	19	27.2717	28.6319	32.4588	29.2491	524288	524288	1.6203e+08	4.1596e+08	5.90309e+09	6.3806e+08	6	6	69.9	9.7878	0	43.479	0	1	3	7	7	4
P22289	P22289	Cytochrome b-c1 complex subunit 9	QCR9	S000003415	YGR183C	+		x	x	19	26.9764	26.3007	26.4257	31.7645	29.428	524288	1.3204e+08	8.2659e+07	9.014e+07	3.6481e+09	7.2229e+08	2	2	27.3	7.4763	0.0061475	1.9675	1	1	1	2	4	1
P32799	P32799	Cytochrome c oxidase subunit 6A, mitochondrial	COX13	S000003159	YGL191W	+	x	x	x	19	28.5576	28.913	30.6474	31.5747	30.9738	524288	3.9508e+08	5.0545e+08	1.6818e+09	3.1985e+09	2.1088e+09	7	7	43.4	15.021	0	11.375	3	1	4	9	8	7
P32463	P32463	Acyl carrier protein, mitochondrial	ACP1	S000001675	YKL192C	+	x	x	x	27.0929	29.2395	29.5618	29.6131	32.8946	30.556	1.4314e+08	6.3382e+08	7.9247e+08	8.2114e+08	7.985e+09	1.5786e+09	3	3	30.4	13.943	0	43.317	0	1	3	3	3	2
P07255	P07255	Cytochrome c oxidase subunit 7A	COX9	S000002225	YDL067C	+		x	x	19	29.9585	28.2216	29.662	33.1941	31.5181	524288	1.0433e+09	3.13e+08	8.495e+08	9.82731e+09	3.0754e+09	5	5	37.3	6.9631	0	13.269	5	5	4	6	6	5
P08525	P08525	Cytochrome b-c1 complex subunit 8	QCR8	S000003702	YJL166W	+		x	x	24.1591	30.0186	29.7865	30.8454	33.1468	30.1075	1.8733e+07	1.0877e+09	9.2604e+08	1.9293e+09	9.5103e+09	1.1568e+09	5	5	68.1	10.974	0	27.093	3	4	5	8	4	5
P10174	P10174	Cytochrome c oxidase subunit 7	COX7	S000004869	YMR256C	+		x	x	19	30.6213	27.3932	29.3118	34.077	29.7943	524288	1.6517e+09	1.7627e+08	6.6639e+08	1.8122e+10	9.3105e+08	2	2	35	6.9323	0	25.181	1	2	2	2	2	2
P00401;P03877;Q9ZZX1	P00401	Cytochrome c oxidase subunit 1	COX1	S000007260;S000007263;S000007265		+		x	x	19	30.6264	30.1486	30.2675	34.3635	33.0955	524288	1.6576e+09	1.1902e+09	1.2925e+09	2.2103e+10	9.17751e+09	3	3	8.8	58.797	0	151.84	3	2	2	6	4	3
P37299	P37299	Cytochrome b-c1 complex subunit 10	QCR10	S000003529	YHR001W-A	+		x	x	19	31.1498	30.8826	31.7373	34.3109	32.402	524288	2.3824e+09	1.9797e+09	3.5799e+09	2.1311e+10	5.6752e+09	6	6	55.8	8.5928	0	56.925	5	4	5	6	6	6
P00127	P00127	Cytochrome b-c1 complex subunit 6	QCR6	S000001929	YFR033C	+		x	x	28.3951	31.8476	30.0827	29.9331	33.1038	30.2518	3.53e+08	3.8645e+09	1.1371e+09	1.0251e+09	9.23081e+09	1.2785e+09	2	2	9.5	17.257	0	7.255	1	3	1	2	4	2
P00427	P00427	Cytochrome c oxidase subunit 6, mitochondrial	COX6	S000001093	YHR051W	+	x	x	x	28.3385	31.8486	31.1812	31.8006	34.9435	33.2767	3.3942e+08	3.8672e+09	2.4349e+09	3.7405e+09	3.3039e+10	1.0406e+10	6	6	43.9	17.341	0	97.352	8	9	5	10	10	6
P08067	P08067	Cytochrome b-c1 complex subunit Rieske, mitochondrial	RIP1	S000000750	YEL024W	+	x	x	x	25.9333	32.2507	32.6513	32.4899	36.0498	34.7104	6.4078e+07	5.1101e+09	6.74581e+09	6.0318e+09	7.11319e+10	2.811e+10	14	14	60	23.365	0	175.06	7	8	11	14	13	14
P21801	P21801	Succinate dehydrogenase [ubiquinone] iron-sulfur subunit, mitochondrial	SDH2	S000003964	YLL041C	+	x	x	x	27.0893	32.7428	32.0983	33.6623	36.4031	35.394	1.4279e+08	7.1871e+09	4.5977e+09	1.3594e+10	9.0874e+10	4.5149e+10	21	21	69.5	30.231	0	189.51	11	12	12	18	27	21
P00128	P00128	Cytochrome b-c1 complex subunit 7	QCR7	S000002937	YDR529C	+		x	x	25.3567	32.7644	32.1786	32.9385	36.6557	34.7831	4.2966e+07	7.29561e+09	4.8611e+09	8.23141e+09	1.0826e+11	2.9564e+10	13	13	85.8	14.565	0	196.5	4	8	10	12	13	12
Q00711	Q00711	Succinate dehydrogenase [ubiquinone] flavoprotein subunit, mitochondrial	SDH1	S000001631	YKL148C	+	x	x	x	27.7195	33.8605	33.0666	35.0783	37.5758	36.2196	2.2101e+08	1.5597e+10	8.99571e+09	3.6276e+10	2.0486e+11	8.0016e+10	50	44	73.6	70.229	0	323.31	17	22	33	45	55	48
P07256	P07256	Cytochrome b-c1 complex subunit 1, mitochondrial	COR1	S000000141	YBL045C	+	x	x	x	29.6918	34.7288	33.9177	34.7793	37.8434	36.5365	8.6721e+08	2.8472e+10	1.6227e+10	2.9486e+10	2.4661e+11	9.96741e+10	33	33	61.3	50.227	0	323.31	24	30	27	34	42	33
P07257	P07257	Cytochrome b-c1 complex subunit 2, mitochondrial	QCR2	S000006395	YPR191W	+	x	x	x	30.4863	35.142	34.4068	35.737	38.2238	37.3821	1.5042e+09	3.79141e+10	2.2776e+10	5.7267e+10	3.2101e+11	1.7912e+11	41	41	89.1	40.478	0	323.31	26	34	29	41	50	40
P00044	P00044	Cytochrome c iso-1	CYC1	S000003809	YJR048W	+		x	x	34.6176	35.3905	32.8719	33.4878	35.2916	33.4832	2.6359e+10	4.50409e+10	7.86019e+09	1.2046e+10	4.2057e+10	1.2007e+10	13	10	81.7	12.182	0	199.48	6	13	10	16	14	10
		Others mitochondrial proteins
P47051	P47051	Putative lipoate-protein ligase A	AIM22	S000003582	YJL046W			x	x	19	19	21	23.9141	27.7471	26.9104	524288	524288	2097152	1.5807e+07	2.2527e+08	1.2614e+08	2	2	7.1	47.003	0	7.4749	0	0	0	2	3	2
P40825	P40825	Alanine--tRNA ligase, mitochondrial	ALA1	S000005862	YOR335C	+	x	x	x	19	19	21	19	26.7754	21	524288	524288	2097152	524288	1.1487e+08	2097152	NaN	NaN	NaN	NaN	NaN	NaN	0	0	NaN	4	3	NaN
P40360	P40360	Amino-acid acetyltransferase, mitochondrial	ARG2	S000003607	YJL071W		x	x	x	19	19	21	24.8667	28.4804	25.7814	524288	524288	2097152	3.0592e+07	3.7449e+08	5.7672e+07	2	2	4.2	65.609	0	4.6829	0	0	0	3	4	2
P48237	P48237	Mitochondrial group I intron splicing factor CCM1	CCM1	S000003382	YGR150C	+	x	x	x	19	19	21	25.5321	27.8675	26.8676	524288	524288	2097152	4.8521e+07	2.4488e+08	1.2245e+08	4	4	6.7	101.42	0	8.6628	0	0	0	5	3	4
P39987	P39987	Heat shock protein SSC3, mitochondrial	ECM10	S000000756	YEL030W	+	x	x	x	19	19	21	26.3418	29.0844	27.0894	524288	524288	2097152	8.5052e+07	5.6923e+08	1.428e+08	5	5	21.7	70.084	0	13.499	0	0	0	7	6	5
P53171	P53171	Genetic interactor of prohibitin 7, mitochondrial	GEP7	S000003025	YGL057C	+	x	x	x	19	19	21	26.219	28.5989	27.9569	524288	524288	2097152	7.8109e+07	4.0657e+08	2.6054e+08	4	4	20.9	32.959	0	18.268	0	0	0	4	5	4
Q12320	Q12320	Hydroxyacylglutathione hydrolase, mitochondrial	GLO4	S000005566	YOR040W	+	x	x	x	19	19	21	26.7706	29.745	26.9016	524288	524288	2097152	1.1449e+08	8.9977e+08	1.2537e+08	3	3	11.9	32.338	0	7.65	0	2	0	2	4	3
Q03020	Q03020	Iron sulfur cluster assembly protein 1, mitochondrial	ISU1	S000006056	YPL135W	+	x	x	x	19	19	23.3259	24.8934	28.7213	24.2686	524288	524288	1.0515e+07	3.1165e+07	4.4255e+08	2.0211e+07	1	1	5.5	17.895	0.0070565	1.81	0	0	1	2	2	1
Q12166	Q12166	2-isopropylmalate synthase 2, mitochondrial	LEU9	S000005634	YOR108W	+	x	x	x	19	19	21	27.1438	29.9701	27.0728	524288	524288	2097152	1.4829e+08	1.0517e+09	1.4116e+08	2	2	23.8	67.199	0	4.7374	0	0	0	4	5	2
Q06005	Q06005	Octanoyltransferase, mitochondrial	LIP2	S000004229	YLR239C	+	x	x	x	19	19	21	19	29.3443	26.3738	524288	524288	2097152	524288	6.8158e+08	8.6959e+07	3	3	9.1	37.237	0	5.2707	0	0	0	3	4	3
P25573	P25573	Mitochondrial inner membrane i-AAA protease supercomplex subunit MGR1	MGR1	S000000549	YCL044C	+	x	x	x	19	19	26.1907	24.5572	29.5669	28.9056	524288	524288	7.6594e+07	2.4686e+07	7.9527e+08	5.0287e+08	6	6	22.1	47.156	0	57.009	0	0	2	10	7	6
Q03218	Q03218	Mitochondrial metal transporter 1	MMT1	S000004789	YMR177W	+	x	x	x	19	19	21	26.4581	27.7262	24.6832	524288	524288	2097152	9.2187e+07	2.2204e+08	2.694e+07	3	3	5.9	56.209	0.0011779	3.3663	0	0	0	3	3	3
P25270	P25270	rRNA methyltransferase, mitochondrial	MRM1	S000005727	YOR201C		x	x	x	19	19	21	23.9088	28.3168	27.0772	524288	524288	2097152	1.5749e+07	3.3435e+08	1.416e+08	3	3	11.4	46.387	0	6.5801	0	0	0	2	2	3
P08425	P08425	Phenylalanine--tRNA ligase, mitochondrial	MSF1	S000006251	YPR047W	+	x	x	x	19	19	21	26.3286	29.6143	27.5914	524288	524288	2097152	8.4276e+07	8.2183e+08	2.0223e+08	6	6	13.9	54.828	0	11.538	0	0	0	2	8	6
P32048	P32048	Lysine--tRNA ligase, mitochondrial	MSK1	S000005017	YNL073W	+	x	x	x	19	19	23.3294	24.1422	25.6072	25.38	524288	524288	1.054e+07	1.8515e+07	5.1114e+07	4.3666e+07	2	2	3.3	66.127	0.0078049	1.5968	0	0	1	2	2	1
P10849	P10849	Mitochondrial transcription factor 2	MTF2	S000002202	YDL044C	+	x	x	x	19	19	21	27.2078	30.4013	27.371	524288	524288	2097152	1.5501e+08	1.4181e+09	1.7358e+08	7	7	17.7	51.192	0	18.425	0	0	0	4	7	7
P53070	P53070	Mitochondrial translation optimization protein 1	MTO1	S000003205	YGL236C	+	x	x	x	19	19	21	25.6035	29.4835	28.0986	524288	524288	2097152	5.0981e+07	7.5064e+08	2.8742e+08	4	4	8.4	74.215	0	7.5762	0	0	0	4	6	4
P49954	P49954	Probable hydrolase NIT3	NIT3	S000004343	YLR351C	+			x	19	19	27.3175	24.2559	28.8872	27.8617	524288	524288	1.6726e+08	2.0033e+07	4.9651e+08	2.439e+08	4	4	18.6	32.549	0	9.9109	0	0	1	4	4	3
P28239	P28239	Inorganic pyrophosphatase, mitochondrial	PPA2	S000004880	YMR267W	+	x	x	x	19	19	21	22.4602	29.8254	28.3648	524288	524288	2097152	5.7701e+06	9.5137e+08	3.4567e+08	2	2	9.4	35.572	0	61.96	0	0	0	2	6	2
P25646	P25646	[Pyruvate dehydrogenase [acetyl-transferring]]-phosphatase 2, mitochondrial	PTC6	S000002133	YCR079W	+	x	x	x	19	19	21	24.6259	27.3494	24.9396	524288	524288	2097152	2.589e+07	1.71e+08	3.2178e+07	2	2	5.4	49.42	0.004158	2.0821	0	0	0	5	2	2
P38797	P38797	Protein phosphatase 2C homolog 7, mitochondrial	PTC7	S000001118	YHR076W	+	x	x	x	19	19	21	27.1382	30.4596	28.6541	524288	524288	2097152	1.4771e+08	1.4766e+09	4.2243e+08	3	3	13.7	37.782	0	6.4583	0	0	0	6	7	3
P09368	P09368	Proline dehydrogenase, mitochondrial	PUT1	S000004132	YLR142W	+	x	x	x	19	19	23.9851	19	27.626	27.1379	524288	524288	1.6605e+07	524288	2.0713e+08	1.4768e+08	2	2	7.8	53.271	0	13.807	0	0	1	2	2	2
Q02773	Q02773	Ribonuclease P protein component, mitochondrial	RPM2	S000004556	YML091C	+	x	x	x	19	19	21	27.6193	30.3453	28.415	524288	524288	2097152	2.0618e+08	1.3641e+09	3.579e+08	9	9	8.1	139.35	0	20.282	0	0	0	7	12	9
P13433	P13433	DNA-directed RNA polymerase, mitochondrial	RPO41	S000001858	YFL036W	+	x	x	x	19	19	21	24.1693	28.5988	21	524288	524288	2097152	1.8866e+07	4.0652e+08	2097152	NaN	NaN	NaN	NaN	NaN	NaN	0	0	NaN	5	4	NaN
Q3E785	Q3E785	Succinate dehydrogenase assembly factor 1 homolog, mitochondrial	SDH6	S000007605			x	x	x	19	19	24.6164	24.2901	27.9575	26.7672	524288	524288	2.5721e+07	2.0514e+07	2.6064e+08	1.1422e+08	2	2	25.3	9.3517	0.0011669	3.3009	0	0	1	4	3	2
Q12093	Q12093	Mitochondrial tRNA-specific 2-thiouridylase 1	SLM3	S000002191	YDL033C	+	x	x	x	19	19	21	24.5655	26.6384	21	524288	524288	2097152	2.4829e+07	1.0446e+08	2097152	NaN	NaN	NaN	NaN	NaN	NaN	0	0	NaN	3	2	NaN
Q04748	Q04748	Protein SOV1, mitochondrial	SOV1	S000004670	YMR066W	+	x	x	x	19	19	21	19	28.2469	26.4828	524288	524288	2097152	524288	3.1855e+08	9.378e+07	4	4	7	104.75	0	12.135	0	0	0	3	5	4
Q08686	Q08686	Thiosulfate sulfurtransferase TUM1	TUM1	S000005777	YOR251C	+		x	x	19	19	21	27.4453	30.0919	29.3883	524288	524288	2097152	1.8275e+08	1.1444e+09	7.0266e+08	7	7	30.6	34.219	0	33.916	0	0	1	9	7	7
P50088	P50088	Stationary phase gene 1 protein	SPG1	S000003468	YGR236C	+		x	x	19	19	25.6161	24.9133	30.3532	28.1497	524288	524288	5.143e+07	3.1598e+07	1.3716e+09	2.9778e+08	4	4	42.1	10.545	0	11.083	0	0	1	5	4	4
P24720	P24720	Protein MNE1	MNE1	S000005877	YOR350C	+		x	x	19	19	21	25.7313	28.0629	26.9056	524288	524288	2097152	5.5705e+07	2.804e+08	1.2572e+08	3	3	4.7	77.229	0	7.6728	0	0	0	5	4	3
P35999	P35999	Mitochondrial intermediate peptidase	OCT1	S000001617	YKL134C	+	x	x	x	19	19	21	25.6917	30.242	28.1251	524288	524288	2097152	5.4197e+07	1.2698e+09	2.9276e+08	10	10	14.2	88.182	0	15.798	0	0	0	8	12	10
P35731	P35731	3-oxoacyl-[acyl-carrier-protein] reductase	OAR1	S000001538	YKL055C	+		x	x	19	19	21	23.042	28.653	27.6503	524288	524288	2097152	8.6365e+06	4.2209e+08	2.1066e+08	1	1	8.3	31.184	0	27.636	0	0	0	2	2	1
P54964	P54964	Oligoribonuclease, mitochondrial	REX2	S000004049	YLR059C	+	x	x	x	19	19	21	23.8004	28.747	21	524288	524288	2097152	1.4609e+07	4.5053e+08	2097152	1	1	7.1	30.87	1	-2	0	0	0	2	2	1
Q01802	Q01802	Aspartate aminotransferase, mitochondrial	AAT1	S000001589	YKL106W		x	x	x	19	19	21	24.0956	28.4008	21	524288	524288	2097152	1.7926e+07	3.544e+08	2097152	NaN	NaN	NaN	NaN	NaN	NaN	0	0	NaN	2	4	NaN
Q08970	Q08970	Mitochondrial metal transporter 2	MMT2	S000006145	YPL224C	+	x	x	x	19	19	24.4573	23.5627	29.7691	29.1693	524288	524288	2.3035e+07	1.239e+07	9.14959e+08	6.0372e+08	4	4	10.1	52.434	0	7.9774	0	0	1	5	6	4
P43557	P43557	Protein FMP32, mitochondrial	FMP32	S000001848	YFL046W	+	x	x	x	19	19	21	26.8389	27.3865	24.0492	524288	524288	2097152	1.2004e+08	1.7545e+08	1.7359e+07	1	1	5.8	24.018	0.0011086	2.8253	0	0	0	4	3	1
P53219	P53219	Abhydrolase domain-containing protein IMO32	IMO32	S000003263	YGR031W	+		x	x	19	19	21	26.8114	28.4847	28.0593	524288	524288	2097152	1.1777e+08	3.7562e+08	2.7969e+08	7	7	18.4	38.51	0	14.396	0	0	0	7	4	7
P39112	P39112	Exoribonuclease II, mitochondrial	DSS1	S000004900		+	x	x	x	19	19	21	25.2917	27.7861	26.1523	524288	524288	2097152	4.1072e+07	2.3144e+08	7.458e+07	2	2	2.3	110.82	0	8.5172	0	0	0	3	3	2
P33893	P33893	Glutamyl-tRNA(Gln) amidotransferase subunit B, mitochondrial	PET112	S000000176	YBL080C	+	x	x	x	19	19	21	25.6131	29.587	28.2487	524288	524288	2097152	5.1322e+07	8.0647e+08	3.1894e+08	6	6	16.6	61.868	0	19.525	0	1	0	6	8	6
P32190	P32190	Glycerol kinase	GUT1	S000001024	YHL032C			x	x	19	19	21	24.4982	27.3999	24.0157	524288	524288	2097152	2.3697e+07	1.7709e+08	1.6961e+07	1	1	1.6	79.823	0.0011521	3.1453	0	0	0	5	3	1
P07266	P07266	Mitochondrial RNA-splicing protein MRS1	MRS1	S000001460	YIR021W	+	x	x	x	19	19	26.0558	26.2918	29.6958	28.0561	524288	524288	6.9755e+07	8.2151e+07	8.69629e+08	2.7908e+08	5	5	17.9	41.289	0	12.577	2	0	1	5	6	4
P04803	P04803	Tryptophan--tRNA ligase, mitochondrial	MSW1	S000002676	YDR268W	+	x	x	x	19	19	21	27.9482	29.9539	26.5689	524288	524288	2097152	2.5896e+08	1.04e+09	9.9552e+07	2	2	7.1	43.015	0.0011614	3.2493	0	1	0	6	6	2
P40530	P40530	[Pyruvate dehydrogenase (acetyl-transferring)] kinase 1, mitochondrial	PKP1	S000001304	YIL042C	+	x	x	x	19	19	21	27.4801	30.1085	29.3808	524288	524288	2097152	1.8721e+08	1.1576e+09	6.9906e+08	5	5	16	45.443	0	10.099	1	0	0	9	6	5
P35691	P35691	Translationally-controlled tumor protein homolog	TMA19	S000001539				x	x	19	19	21	19	26.9807	21	524288	524288	2097152	524288	1.3243e+08	2097152	NaN	NaN	NaN	NaN	NaN	NaN	0	0	NaN	4	2	NaN
P40502	P40502	Altered inheritance of mitochondria protein 19, mitochondrial	AIM19	S000001349	YIL087C	+	x	x	x	19	19	25.5295	26.4604	31.8818	30.7781	524288	524288	4.8432e+07	9.2337e+07	3.9572e+09	1.8413e+09	2	2	24.2	16.923	0	173.49	0	0	1	3	3	2
P47140	P47140	Altered inheritance rate of mitochondria protein 25	AIM25	S000003861	YJR100C	+	x	x	x	19	19	21	27.3792	29.0931	28.2344	524288	524288	2097152	1.7457e+08	5.7265e+08	3.158e+08	4	4	16.5	37.479	0	15.051	0	0	0	6	2	4
Q02981;REV__P38336;P47147	Q02981	ABC1 family protein YPL109C, mitochondrial	YPL109C	S000003871;S000006030			x	x	x	19	19	21	24.1713	27.9735	21	524288	524288	2097152	1.8893e+07	2.6355e+08	2097152	NaN	NaN	NaN	NaN	NaN	NaN	0	0	NaN	8	4	NaN
P11914	P11914	Mitochondrial-processing peptidase subunit alpha	MAS2	S000001066	YHR024C	+	x	x	x	19	19	26.0965	29.7494	32.2308	30.1781	524288	524288	7.1751e+07	9.0252e+08	5.0402e+09	1.2148e+09	14	14	28	53.337	0	44.101	0	0	4	14	19	14
P32907	P32907	Ammonia transport outward protein 2	ATO2	S000005285	YNR002C	+			x	19	19	21	26.1279	27.9965	21	524288	524288	2097152	7.3331e+07	2.6778e+08	2097152	NaN	NaN	NaN	NaN	NaN	NaN	1	0	NaN	7	2	NaN
P18544	P18544	Acetylornithine aminotransferase, mitochondrial	ARG8	S000005500	YOL140W	+	x	x	x	19	19	21	27.5048	27.732	24.4615	524288	524288	2097152	1.9045e+08	2.2292e+08	2.3101e+07	1	1	3.8	46.681	0	7.4491	0	0	0	7	3	1
P53170	P53170	[Pyruvate dehydrogenase (acetyl-transferring)] kinase 2, mitochondrial	PKP2	S000003027	YGL059W	+	x	x	x	19	19	21	26.2759	30.5076	27.398	524288	524288	2097152	8.125e+07	1.5265e+09	1.7686e+08	5	5	13.4	57.293	0	71.86	1	0	0	11	8	5
Q12359	Q12359	Ammonia transport outward protein 3	ATO3	S000002792	YDR384C	+			x	19	19	24.9552	29.2797	29.2167	29.7585	524288	524288	3.2528e+07	6.5174e+08	6.2389e+08	9.08241e+08	3	3	9.5	30.028	0	79.191	0	1	1	5	3	3
P21375	P21375	Fumarate reductase 2	OSM1	S000003812	YJR051W	+		x	x	19	19	27.1532	26.0348	28.6365	21	524288	524288	1.4925e+08	6.8749e+07	4.1731e+08	2097152	6	6	14.4	55.064	0	15.093	1	1	6	12	8	0
P25613	P25613	Accumulation of dyads protein 2	ADY2	S000000603	YCR010C	+			x	19	19	29.1652	31.4712	30.8563	31.9516	524288	524288	6.02e+08	2.977e+09	1.9439e+09	4.1533e+09	4	4	19.1	30.726	0	62.314	3	0	3	4	3	4
P27796	P27796	3-ketoacyl-CoA thiolase, peroxisomal	POT1	S000001422	YIL160C			x	x	19	19	27.6865	19	27.8348	21	524288	524288	2.16e+08	524288	2.3939e+08	2097152	4	4	13.2	44.73	0	20.157	4	0	4	13	2	0
P14908	P14908	Mitochondrial transcription factor 1	MTF1	S000004841	YMR228W	+	x	x	x	21.8367	19	21	27.0148	29.2763	28.0095	3.7454e+06	524288	2097152	1.356e+08	6.5021e+08	2.702e+08	5	5	15	39.726	0	8.185	0	0	0	6	8	5
P36035	P36035	Carboxylic acid transporter protein homolog	JEN1	S000001700	YKL217W	+			x	22.2008	19	26.6619	30.6735	30.8174	30.3081	4.8206e+06	524288	1.0618e+08	1.7126e+09	1.8922e+09	1.3294e+09	7	7	16.1	69.375	0	37.991	1	1	2	13	6	6
P43122	P43122	tRNA N6-adenosine threonylcarbamoyltransferase, mitochondrial	QRI7	S000002262	YDL104C	+	x	x	x	22.9669	19	21	23.4816	26.4733	26.7612	8.1982e+06	524288	2097152	1.1713e+07	9.31651e+07	1.1374e+08	2	2	8.4	45.543	0	6.7571	0	0	0	2	4	2
P32785	P32785	Methionyl-tRNA formyltransferase, mitochondrial	FMT1	S000000109	YBL013W	+	x	x	x	23.2964	19	21	26.6902	29.1376	29.0244	1.0302e+07	524288	2097152	1.0828e+08	5.906e+08	5.4602e+08	5	5	14.7	44.616	0	9.2007	0	0	1	3	7	5
P25038	P25038	Translation initiation factor IF-2, mitochondrial	IFM1	S000005383	YOL023W	+	x	x	x	23.4764	19	21	24.3476	30.0711	28.2308	1.1671e+07	524288	2097152	2.1348e+07	1.128e+09	3.15e+08	7	7	16.4	75.656	0	13.865	0	0	0	5	8	7
P47084	P47084	Uncharacterized protein YJR003C, mitochondrial	MRX12	S000003763			x	x	x	23.9066	19	21	27.5838	28.3654	28.3821	1.5725e+07	524288	2097152	2.0116e+08	3.4582e+08	3.4984e+08	5	5	9.8	59.765	0	10.657	0	0	0	4	4	5
P47015	P47015	Altered inheritance of mitochondria protein 23, mitochondrial	AIM23	S000003667	YJL131C	+	x	x	x	24.9014	19	21	26.8181	28.4549	28.2477	3.1337e+07	524288	2097152	1.1832e+08	3.6793e+08	3.1872e+08	4	4	13.5	41.461	0	12.847	0	0	0	5	4	4
Q05892	Q05892	Uncharacterized protein YLR290C, mitochondrial	YLR290C	S000004281			x	x	x	25.0218	19	21	28.5682	31.5973	29.9435	3.4065e+07	524288	2097152	3.9799e+08	3.2488e+09	1.0325e+09	8	8	36.1	31.524	0	24	0	0	0	10	11	8
P41911	P41911	Glycerol-3-phosphate dehydrogenase [NAD(+)] 2, mitochondrial	GPD2	S000005420	YOL059W	+	x	x	x	25.5639	19	21	26.0846	29.9881	28.1008	4.9601e+07	524288	2097152	7.1161e+07	1.0649e+09	2.8787e+08	4	4	14.3	49.421	0	7.8562	0	0	0	5	6	4
Q01217	Q01217	Protein ARG5,6, mitochondrial;N-acetyl-gamma-glutamyl-phosphate reductase;Acetylglutamate kinase	ARG5,6	S000000871	YER069W		x	x	x	25.5917	19	21	29.8545	31.4704	29.5249	5.0568e+07	524288	2097152	9.70721e+08	2.9753e+09	7.7249e+08	8	8	13.6	94.868	0	37.151	0	0	0	19	14	8
P22438	P22438	Methionine--tRNA ligase, mitochondrial	MSM1	S000003403	YGR171C	+	x	x	x	26.637	19	21	26.2545	28.0177	22.6279	1.0436e+08	524288	2097152	8.0055e+07	2.7175e+08	6.4817e+06	1	1	1.7	66.734	0.0070281	1.7805	1	0	0	3	4	1
P40485	P40485	Phosphatidylinositol 4,5-bisphosphate-binding protein SLM1	SLM1	S000001367	YIL105C	+			x	26.986	19	27.6537	29.192	27.4403	28.8739	1.3292e+08	524288	2.1115e+08	6.1328e+08	1.8212e+08	4.9195e+08	8	8	18.4	77.994	0	48.548	0	0	6	11	4	4
P25039	P25039	Elongation factor G, mitochondrial	MEF1	S000004059	YLR069C	+	x	x	x	27.1907	19	28.2342	29.8795	32.9896	32.0362	1.5319e+08	524288	3.1575e+08	9.8771e+08	8.52831e+09	4.4042e+09	28	28	44.8	84.573	0	139.26	0	0	8	26	30	28
P38323	P38323	Mitochondrial clpX-like chaperone MCX1	MCX1	S000000431	YBR227C	+	x	x	x	19	21.5083	21	28.3869	31.1685	29.814	524288	2.9829e+06	2097152	3.5101e+08	2.4135e+09	9.4384e+08	11	11	28.3	57.945	0	37.186	0	1	0	16	11	11
Q04689	Q04689	Altered inheritance of mitochondria protein 32	AIM32	S000004514	YML050W		x		x	22.6498	21.9849	21	24.7739	28.5361	27.5889	6.5806e+06	4.1506e+06	2097152	2.8688e+07	3.8925e+08	2.0187e+08	2	2	9.6	35.977	0	5.8967	0	1	0	3	3	2
P21576	P21576	Vacuolar protein sorting-associated protein 1	VPS1	S000001709	YKR001C	+			x	19	22.5277	23.651	19	28.4286	21	524288	6.0467e+06	1.3172e+07	524288	3.6129e+08	2097152	1	1	1.7	78.736	0.0011312	2.9785	5	1	1	25	6	1
P38705	P38705	Serine--tRNA ligase, mitochondrial	DIA4	S000001053	YHR011W	+	x	x	x	19	22.8808	21	26.9088	29.0049	25.2428	524288	7.7235e+06	2097152	1.26e+08	5.387e+08	3.9705e+07	3	3	11	50.389	0	10.397	0	1	0	7	7	3
Q04401	Q04401	Acetate non-utilizing protein 9, mitochondrial	ACN9	S000002919	YDR511W		x	x	x	23.5437	23.4005	21	27.478	28.7698	27.1471	1.2228e+07	1.1073e+07	2097152	1.8694e+08	4.5768e+08	1.4862e+08	4	4	24.8	15.783	0	10.342	0	1	0	5	4	4
P38088;Q06817	P38088	Glycine--tRNA ligase 1, mitochondrial	GRS1	S000000325;S000006285	YBR121C	+	x	x	x	19	23.9008	23.7425	30.3742	32.285	30.5886	524288	1.5662e+07	1.4035e+07	1.3917e+09	5.233e+09	1.6147e+09	11	11	20.6	78.183	0	62.707	1	1	1	15	19	11
P37293	P37293	N-terminal acetyltransferase 2	NAT2	S000003379	YGR147C	+			x	19	23.9571	28.5003	27.5307	30.1989	29.5581	524288	1.6286e+07	3.7971e+08	1.939e+08	1.2325e+09	7.9043e+08	7	7	19.8	32.804	0	34.167	1	2	3	10	5	6
P40165	P40165	NAD(P)H-hydrate epimerase	NNR1	S000005144				x	x	25.9438	24.0355	21	26.6788	28.4181	28.5938	6.4545e+07	1.7195e+07	2097152	1.0743e+08	3.5867e+08	4.0513e+08	4	4	23.6	27.521	0	14.573	1	1	0	4	3	4
P11325	P11325	Leucine--tRNA ligase, mitochondrial	NAM2	S000004374	YLR382C	+	x	x	x	19	24.0723	21	25.3179	29.6498	27.6436	524288	1.7639e+07	2097152	4.1826e+07	8.4232e+08	2.0968e+08	4	4	7.7	101.92	0	10.775	1	1	0	6	8	4
Q03557	Q03557	Glutamyl-tRNA(Gln) amidotransferase subunit A, mitochondrial	HER2	S000004907	YMR293C	+	x	x	x	19	24.1379	21	25.3354	26.9303	26.3856	524288	1.846e+07	2097152	4.2338e+07	1.2789e+08	8.7673e+07	3	3	7.1	50.918	0	4.5858	1	1	0	7	2	3
P53081	P53081	Putative GTP cyclohydrolase 1 type 2	NIF3	S000003189	YGL221C	+		x	x	19	24.167	21	31.0471	28.5493	27.1026	524288	1.8836e+07	2097152	2.2187e+09	3.9281e+08	1.4411e+08	3	3	16	31.888	0	9.0861	0	2	0	3	5	3
Q12283	Q12283	Malonyl CoA-acyl carrier protein transacylase, mitochondrial	MCT1	S000005747	YOR221C	+	x	x	x	24.4266	24.3045	21	26.6917	29.0107	27.888	2.2549e+07	2.0719e+07	2097152	1.0839e+08	5.4086e+08	2.4839e+08	5	5	21.1	40.707	0	81.901	0	1	1	4	7	5
P38122	P38122	3-methyl-2-oxobutanoate hydroxymethyltransferase	ECM31	S000000380	YBR176W	+		x	x	19	24.3335	21	28.7132	29.7973	28.0074	524288	2.114e+07	2097152	4.4008e+08	9.3301e+08	2.6982e+08	5	5	18.6	34.465	0	12.528	0	0	0	5	3	5
Q03429	Q03429	Mitochondrial zinc maintenance protein 1, mitochondrial	MZM1	S000002901		+	x	x	x	19	24.5707	21	27.7102	30.243	23.6948	524288	2.4919e+07	2097152	2.1958e+08	1.2707e+09	1.3578e+07	1	1	8.9	13.927	0.0010753	2.3875	0	1	0	3	5	1
P10507	P10507	Mitochondrial-processing peptidase subunit beta	MAS1	S000004153	YLR163C	+	x	x	x	22.1191	24.5729	25.8477	29.4002	31.9348	30.485	4.5553e+06	2.4957e+07	6.0386e+07	7.0848e+08	4.1051e+09	1.5028e+09	11	11	25.1	51.083	0	33.407	1	1	2	7	13	11
Q08742	Q08742	Thiosulfate sulfurtransferase RDL2, mitochondrial	RDL2	S000005812		+	x	x	x	19	24.6357	24.3326	28.6075	30.8747	28.8007	524288	2.6066e+07	2.1127e+07	4.0898e+08	1.9689e+09	4.6759e+08	7	7	53	16.697	0	22.315	0	1	1	4	5	6
Q06510	Q06510	Lysophosphatidylcholine acyltransferase	TAZ1	S000006344	YPR140W	+		x	x	19	24.655	21	26.0705	28.3055	27.2636	524288	2.6418e+07	2097152	7.0471e+07	3.3174e+08	1.6113e+08	2	2	7.6	44.187	0	5.269	0	1	0	2	3	2
P39525	P39525	3-oxoacyl-[acyl-carrier-protein] synthase homolog	CEM1	S000000863	YER061C	+		x	x	19	24.7792	21	27.0079	29.2356	26.5683	524288	2.8792e+07	2097152	1.3495e+08	6.3213e+08	9.9507e+07	2	2	6.1	47.555	0.0011561	3.1947	1	1	0	8	6	2
P48525	P48525	Glutamate--tRNA ligase, mitochondrial	MSE1	S000005393	YOL033W	+	x	x	x	19	24.8669	21	24.6361	28.9401	27.5934	524288	3.0597e+07	2097152	2.6073e+07	5.1503e+08	2.0251e+08	5	5	10.8	61.603	0	8.5432	1	1	0	4	6	5
P04806	P04806	Hexokinase-1	HXK1	S000001949	YFR053C	+		x	x	26.0784	24.8844	32.2446	27.6877	28.8355	27.6608	7.0858e+07	3.0971e+07	5.0885e+09	2.1619e+08	4.79e+08	2.122e+08	18	17	65.4	53.738	0	108.18	4	1	18	19	4	5
Q07651	Q07651	SUR7 family protein FMP45	FMP45	S000002381	YDL222C	+			x	24.3416	24.9016	27.2484	31.3312	30.8969	30.6195	2.126e+07	3.1342e+07	1.5944e+08	2.7016e+09	1.9994e+09	1.6496e+09	3	3	13.9	34.135	0	59.255	1	1	1	5	2	3
P39004;P32466;P32465;P53631;P39924;P54854;P47185;P54862;P40885;P40886;P39003	P39004;P39003	High-affinity hexose transporter HXT6;High-affinity hexose transporter HXT6	HXT7;HXT6	S000000795;S000001136;S000002404;S000002750;S000002751;S000002753;S000003750;S000003755;S000003919;S000005355;S000005516	YDR342C;YDR343C	+			x	21.9074	25.0512	25.4261	32.7332	31.7149	30.9593	3.93341e+06	3.47674e+07	4.5085e+07	7.13943e+09	3.5248e+09	2.0878e+09	2	2	28.8	62.704	0	14.828	6	2	8	17	12	15
P49095	P49095	Glycine dehydrogenase (decarboxylating), mitochondrial	GCV2	S000004801	7	+	x	x	x	19	25.106	21	29.0346	30.4491	26.4696	524288	3.6112e+07	2097152	5.4992e+08	1.4659e+09	9.29249e+07	3	3	5.4	114.45	0	8.7316	1	3	0	8	13	3
P39952	P39952	Mitochondrial inner membrane protein OXA1	OXA1	S000000956	YER154W	+	x	x	x	19	25.144	23.2904	28.6841	30.6056	28.2326	524288	3.7077e+07	1.0259e+07	4.313e+08	1.6338e+09	3.154e+08	4	4	8.7	44.815	0	8.4632	1	1	1	8	6	4
P39004;P32466;P32465;P53631;P39924;P54854;P47185;P54862;P40885;P40886	P39004	High-affinity hexose transporter HXT6	HXT7	S000000795;S000001136;S000002404;S000002750;S000002753;S000003750;S000003755;S000003919;S000005355;S000005516	YDR342C	+			x	24.8147	25.2524	29.6965	33.859	32.8994	33.1036	2.951e+07	3.997e+07	8.7006e+08	1.558e+10	8.0115e+09	9.22919e+09	15	3	28.8	62.734	0	168.44	3	3	8	13.5	10	15
P25375	P25375	Saccharolysin	PRD1	S000000562	YCL057W	+		x	x	19	25.3762	21	24.7028	27.4415	26.0761	524288	4.3551e+07	2097152	2.7307e+07	1.8227e+08	7.0744e+07	4	4	6.5	81.933	0	18.053	1	2	0	3	3	4
Q05931	Q05931	Heat shock protein SSQ1, mitochondrial	SSQ1	S000004361	YLR369W	+	x	x	x	24.9768	25.3994	21	29.5182	31.745	29.9609	3.302e+07	4.4258e+07	2097152	7.6888e+08	3.5991e+09	1.045e+09	15	15	26.2	72.364	0	34.247	0	3	0	15	19	15
P53889	P53889	Uncharacterized mitochondrial hydrolase FMP41	FMP41	S000005112	YNL168C	+	x	x	x	19	25.5726	25.5663	27.8844	32.5698	30.8273	524288	4.9902e+07	4.9686e+07	2.4776e+08	6.3752e+09	1.9052e+09	7	7	39	28.792	0	32.621	0	2	3	8	9	7
P15179	P15179	Aspartate--tRNA ligase, mitochondrial	MSD1	S000006025	YPL104W	+	x	x	x	22.4945	25.6093	21	27.2807	29.1805	28.7671	5.909e+06	5.1189e+07	2097152	1.6304e+08	6.0842e+08	4.5685e+08	8	8	15.3	75.46	0	40.64	1	3	0	9	6	8
Q06892	Q06892	NADH kinase POS5, mitochondrial	POS5	S000006109	YPL188W	+	x	x	x	19	25.6249	24.2715	27.9518	31.5135	30.0913	524288	5.1743e+07	2.0251e+07	2.5961e+08	3.0656e+09	1.1439e+09	10	10	32.4	46.246	0	38.208	1	2	2	8	9	10
Q00955	Q00955	Acetyl-CoA carboxylase;Biotin carboxylase	ACC1	S000005299	YNR016C	+			x	19	25.6598	26.9195	23.5348	22.6446	21	524288	5.3011e+07	1.2693e+08	1.2153e+07	6.5571e+06	2097152	4	4	2.6	250.35	0	15.649	7	1	4	37	2	0
Q02784	Q02784	Monothiol glutaredoxin-5, mitochondrial	GRX5	S000005980	YPL059W	+	x	x	x	25.1161	25.7221	25.0837	27.8024	31.5761	30.4549	3.6366e+07	5.535e+07	3.5559e+07	2.3407e+08	3.2015e+09	1.4718e+09	4	4	32.7	16.931	0	23.94	0	1	1	5	5	4
Q12207	Q12207	Non-classical export protein 2	NCE102	S000006353	YPR149W	+			x	28.1278	25.7366	29.1219	32.5291	28.2023	31.461	2.933e+08	5.5911e+07	5.8421e+08	6.1979e+09	3.0884e+08	2.956e+09	6	6	38.2	18.967	0	140.21	5	1	4	7	2	5
Q08968	Q08968	UPF0061 protein FMP40	FMP40	S000006143	YPL222W	+		x	x	25.4435	25.882	21	30.8967	32.1504	31.281	4.5631e+07	6.184e+07	2097152	1.9991e+09	4.7668e+09	2.6092e+09	25	25	37.5	78.312	0	109.25	3	1	0	31	23	25
P32898	P32898	Mitochondrial presequence protease	CYM1	S000002838	YDR430C	+	x	x	x	21.6226	25.9147	26.6491	29.4594	31.5223	30.4087	3.2289e+06	6.3254e+07	1.0524e+08	7.3816e+08	3.0844e+09	1.4254e+09	22	22	25.9	112.18	0	132.37	1	4	3	25	20	21
Q06630	Q06630	Mitochondrial homologous recombination protein 1	MHR1	S000002704	YDR296W	+	x	x	x	19	25.9929	23.9662	27.6847	31.0366	29.7221	524288	6.678e+07	1.6389e+07	2.1574e+08	2.2026e+09	8.85631e+08	10	10	48.2	26.894	0	19.953	0	2	2	8	11	10
P07253	P07253	Cytochrome B pre-mRNA-processing protein 6	CBP6	S000000324	YBR120C	+		x	x	19	26.1395	21	31.6511	31.067	28.6652	524288	7.3922e+07	2097152	3.3724e+09	2.2495e+09	4.2568e+08	9	9	51.2	18.678	0	19.966	1	1	1	15	8	8
P38816	P38816	Thioredoxin reductase 2, mitochondrial	TRR2	S000001148	YHR106W	+	x	x	x	19	26.1481	21	26.9352	29.0526	27.8079	524288	7.4363e+07	2097152	1.2832e+08	5.5679e+08	2.3497e+08	4	4	11.7	37.087	0	9.0899	0	2	0	3	3	4
P25345	P25345	Asparagine--tRNA ligase, mitochondrial	SLM5	S000000618	YCR024C	+	x	x	x	19	26.2764	21	23.9517	28.804	27.2876	524288	8.1281e+07	2097152	1.6225e+07	4.6866e+08	1.6383e+08	1	1	3	56.784	0	15.039	0	1	0	4	5	1
P38714	P38714	Arginine--tRNA ligase, mitochondrial	MSR1	S000001133	YHR091C	+	x	x	x	22.2121	26.3187	23.0536	26.6278	29.8557	28.002	4.8586e+06	8.3701e+07	8.7059e+06	1.037e+08	9.7157e+08	2.6881e+08	5	5	7.8	73.693	0	28.508	1	3	1	7	6	5
P48526	P48526	Isoleucine--tRNA ligase, mitochondrial	ISM1	S000005961	YPL040C	+	x	x	x	19	26.3565	21	23.4487	29.9756	27.3917	524288	8.5918e+07	2097152	1.1449e+07	1.0557e+09	1.7608e+08	3	3	5.1	115.79	0	5.9737	2	2	0	2	6	3
P03874	P03874	Cytochrome B pre-mRNA-processing protein 2	CBP2	S000001030	YHL038C	+		x	x	24.7754	26.4112	21	24.8561	28.325	26.442	2.8717e+07	8.9241e+07	2097152	3.0369e+07	3.3626e+08	9.1167e+07	2	2	4.4	73.86	0	5.3519	1	3	0	7	2	2
P39965	P39965	Probable proline--tRNA ligase, mitochondrial	AIM10	S000000889	YER087W	+	x	x	x	19	26.4381	21	27.215	29.955	28.4824	524288	9.09231e+07	2097152	1.5579e+08	1.0408e+09	3.7502e+08	9	9	19.4	65.88	0	25.165	2	3	0	9	7	9
P23180	P23180	Probable oxidoreductase AIM17	AIM17	S000001013	YHL021C	+		x	x	23.2509	26.5941	26.6213	30.5181	33.3486	31.9585	9.9819e+06	1.013e+08	1.0323e+08	1.5377e+09	1.0938e+10	4.1733e+09	17	17	38.9	53.134	0	156.17	2	2	3	19	20	17
P40098	P40098	Uncharacterized mitochondrial membrane protein FMP10	FMP10	S000000984	YER182W	+	x	x	x	19	26.6558	25.5465	28.7444	32.0834	30.4187	524288	1.0573e+08	4.9009e+07	4.4971e+08	4.5506e+09	1.4353e+09	14	14	54.9	27.698	0	77.086	2	1	2	13	14	13
P47039	P47039	Probable kynurenine--oxoglutarate transaminase BNA3	BNA3	S000003596	YJL060W	+		x	x	23.6867	26.6687	21	26.2282	28.3401	26.931	1.3502e+07	1.0668e+08	2097152	7.86101e+07	3.398e+08	1.2795e+08	4	4	11.5	50.082	0	8.0375	0	1	0	4	6	4
P40053	P40053	Altered inheritance of mitochondria protein 9, mitochondrial	AIM9	S000000882		+	x	x	x	19	26.7085	26.6385	31.1212	33.8745	32.5024	524288	1.0966e+08	1.0447e+08	2.3357e+09	1.5748e+10	6.0843e+09	27	27	45.8	72.413	0	113.89	1	3	4	32	35	27
P47131	P47131	UPF0136 membrane protein YJR085C	YJR085C	S000003845				x	x	19	26.7492	21	19	28.7595	27.2961	524288	1.128e+08	2097152	524288	4.5443e+08	1.6479e+08	3	3	63.8	11.25	0	15.376	2	1	1	3	2	2
P38885	P38885	Altered inheritance of mitochondria protein 46, mitochondrial	AIM46	S000001242		+	x	x	x	27.579	26.7739	24.9066	25.5209	33.1365	30.8829	2.005e+08	1.1475e+08	3.1451e+07	4.8145e+07	9.44259e+09	1.9801e+09	7	7	32.3	34.113	0	55.252	1	3	1	9	6	7
P39533	P39533	Homocitrate dehydratase, mitochondrial	ACO2	S000003736	YJL200C	+	x	x	x	19	26.9991	21	27.8887	32.4521	30.0642	524288	1.3413e+08	2097152	2.485e+08	5.8755e+09	1.1226e+09	16	16	26.9	86.582	0	48.956	0	3	0	11	22	16
Q12029	Q12029	Probable mitochondrial transport protein FSF1	FSF1	S000005797	YOR271C	+	x	x	x	19	27.0086	24.3389	30.0525	33.0047	31.5794	524288	1.3502e+08	2.122e+07	1.1135e+09	8.61801e+09	3.2088e+09	15	15	43.7	35.414	0	73.748	1	1	1	19	21	15
Q07500	Q07500	External NADH-ubiquinone oxidoreductase 2, mitochondrial	NDE2	S000002243	YDL085W	+	x	x	x	19	27.0552	28.5095	29.2013	33.3238	31.9662	524288	1.3945e+08	3.8212e+08	6.1724e+08	1.0751e+10	4.1955e+09	15	15	28.3	61.659	0	70.482	5	4	6	18	17	15
P49367	P49367	Homoaconitase, mitochondrial	LYS4	S000002642	YDR234W	+	x	x	x	24.2768	27.0678	21	29.9989	32.7457	31.4018	2.0325e+07	1.4068e+08	2097152	1.0729e+09	7.2017e+09	2.8372e+09	21	21	40.3	75.15	0	114.66	0	3	0	19	25	21
P21560	P21560	Protein CBP3, mitochondrial	CBP3	S000006136	YPL215W	+	x	x	x	22.7585	27.1291	27.3957	30.8755	33.2563	31.2669	7.0958e+06	1.4678e+08	1.7658e+08	1.97e+09	1.026e+10	2.5839e+09	18	18	49.6	39.083	0	49.162	2	2	6	22	20	18
P16451	P16451	Pyruvate dehydrogenase complex protein X component, mitochondrial	PDX1	S000003425	YGR193C	+	x	x	x	22.9662	27.1374	28.7317	31.431	33.3095	31.739	8.1943e+06	1.4763e+08	4.4577e+08	2.8951e+09	1.0645e+10	3.5842e+09	24	24	57.8	45.361	0	196.82	1	6	12	22	21	24
Q08223	Q08223	Altered inheritance of mitochondria protein 39, mitochondrial	AIM39	S000005414	YOL053W	+	x	x	x	22.8382	27.2451	21	27.6102	31.0806	27.7352	7.4988e+06	1.5907e+08	2097152	2.0488e+08	2.2708e+09	2.2343e+08	4	4	9.4	45.85	0	15.369	0	1	0	6	7	4
P40581;P38143	P40581	Peroxiredoxin HYR1	HYR1	S000000448;S000001476	YIR037W	+		x	x	22.9414	27.252	25.2861	22.95	29.8186	24.0184	8.0547e+06	1.5983e+08	4.0915e+07	8.1026e+06	9.46879e+08	1.6992e+07	2	2	16.6	18.641	0	4.3411	2	3	1	9	2	1
P48527	P48527	Tyrosine--tRNA ligase, mitochondrial	MSY1	S000006018	YPL097W	+	x	x	x	24.8238	27.3814	24.952	28.6942	30.9968	29.1276	2.9697e+07	1.7483e+08	3.2457e+07	4.3432e+08	2.1427e+09	5.865e+08	9	9	20.5	55.287	0	24.412	0	4	3	9	8	8
P14832	P14832	Peptidyl-prolyl cis-trans isomerase	CPR1	S000002562	YDR155C	+		x	x	28.5264	27.4652	26.8939	27.7927	28.4579	27.8411	3.8664e+08	1.8529e+08	1.247e+08	2.3251e+08	3.687e+08	2.4044e+08	7	7	51.2	17.39	0	20.835	4	2	4	7	3	4
P39004;P32466;P32465;P53631;P39924;P54854;P47185;P54862;P40885;P40886;P38695	P39004;P38695	High-affinity hexose transporter HXT6;Probable glucose transporter HXT5	HXT7;HXT5	S000000795;S000001136;S000001138;S000002404;S000002750;S000002753;S000003750;S000003755;S000003919;S000005355;S000005516	YDR342C;YHR096C	+			x	26.0721	27.5082	31.3493	34.3821	33.6481	33.9339	7.05489e+07	1.90893e+08	2.7357e+09	2.23887e+10	1.34612e+10	1.641e+10	20	15	30.9	66.251	0	323.31	3	3	8	13.5	10	15
P36775	P36775	Lon protease homolog, mitochondrial	PIM1	S000000118	YBL022C	+	x	x	x	24.4648	27.6455	23.2578	31.0964	33.6846	31.9452	2.3154e+07	2.0995e+08	1.003e+07	2.2959e+09	1.3806e+10	4.1348e+09	34	34	35	127.11	0	199.35	3	3	2	47	43	33
P28817	P28817	3-hydroxyisobutyryl-CoA hydrolase, mitochondrial	EHD3	S000002443	YDR036C	+	x	x	x	26.4921	27.6762	26.9254	29.4842	32.8961	31.4342	9.4385e+07	2.1447e+08	1.2745e+08	7.5099e+08	7.9933e+09	2.9016e+09	21	21	39.6	56.288	0	105.86	0	4	4	15	17	20
P07236	P07236	Threonine--tRNA ligase, mitochondrial	MST1	S000001677	YKL194C	+	x	x	x	19	27.8328	21	27.1109	29.6828	28.1201	524288	2.3906e+08	2097152	1.4494e+08	8.6181e+08	2.9174e+08	6	6	14.7	54.091	0	11.056	2	5	0	7	6	6
P36013	P36013	NAD-dependent malic enzyme, mitochondrial	MAE1	S000001512	YKL029C	+	x	x	x	19	27.8379	21	30.8328	33.671	31.5494	524288	2.3991e+08	2097152	1.9125e+09	1.3677e+10	3.1428e+09	21	21	43.8	74.375	0	121.08	3	7	0	29	35	21
P40364	P40364	Mitochondrial peculiar membrane protein 1	MPM1	S000003602	YJL066C	+	x	x	x	24.9244	27.8824	30.0068	28.1008	31.4811	29.8947	3.1841e+07	2.4743e+08	1.0788e+09	2.8787e+08	2.9975e+09	9.9817e+08	12	12	57.9	28.47	0	57.675	1	3	9	12	9	9
P36141	P36141	Putative redox protein FMP46, mitochondrial	FMP46	S000001757	YKR049C	+	x	x	x	26.0718	27.9286	27.1615	28.5806	31.3713	29.1293	7.0531e+07	2.5548e+08	1.5012e+08	4.0143e+08	2.7778e+09	5.8719e+08	4	4	37.6	15.65	0	6.8488	0	2	2	3	4	4
P25372	P25372	Thioredoxin-3, mitochondrial	TRX3	S000000679	YCR083W	+	x	x	x	19	28.0342	27.8375	28.5402	32.3316	30.0935	524288	2.7487e+08	2.3984e+08	3.9036e+08	5.40479e+09	1.1456e+09	4	4	28.3	14.432	0	6.6797	0	2	2	5	4	4
P09950	P09950	5-aminolevulinate synthase, mitochondrial	HEM1	S000002640	YDR232W	+	x	x	x	19	28.1334	26.3505	29.2257	32.2812	30.2061	524288	2.9445e+08	8.5565e+07	6.2779e+08	5.2191e+09	1.2386e+09	14	14	35	59.362	0	69.169	0	4	4	9	15	12
P07560	P07560	Ras-related protein SEC4	SEC4	S000001889	YFL005W	+			x	24.7886	28.1511	29.9481	27.521	28.0855	27.819	2.898e+07	2.9808e+08	1.0358e+09	1.926e+08	2.8483e+08	2.3678e+08	9	9	47	23.505	0	24.304	6	2	9	6	3	2
P00925	P00925	Enolase 2	ENO2	S000001217	YHR174W	+		x	x	26.4078	28.2231	33.9947	28.759	27.1139	27.9361	8.9031e+07	3.1332e+08	1.7117e+10	4.5429e+08	1.4524e+08	2.5681e+08	25	11	70.9	46.914	0	306.46	12	8	25	10	5	7
P25491	P25491	Mitochondrial protein import protein MAS5	YDJ1	S000005008			x		x	19	28.3329	25.8167	23.2734	26.7071	21	524288	3.3811e+08	5.9102e+07	1.0139e+07	1.0956e+08	2097152	2	2	5.9	44.67	0.0071211	1.8905	6	7	1	7	2	1
P00927	P00927	Threonine dehydratase, mitochondrial	ILV1	S000000888	YER086W	+	x	x	x	25.21	28.4689	28.8625	31.6643	34.2531	32.8343	3.8813e+07	3.7152e+08	4.8806e+08	3.4033e+09	2.0475e+10	7.6578e+09	31	31	55.9	63.83	0	170.03	4	5	10	26	29	31
P00445	P00445	Superoxide dismutase [Cu-Zn]	SOD1	S000003865	YJR104C	+		x	x	27.0579	28.5755	28.401	29.2364	27.7453	28.3207	1.3971e+08	4.0003e+08	3.5445e+08	6.3244e+08	2.25e+08	3.3525e+08	6	6	48.7	15.854	0	17.392	6	4	6	11	4	6
P00924	P00924	Enolase 1	ENO1	S000003486	YGR254W	+		x	x	23.7666	28.5813	32.4454	29.4003	29.2415	25.7299	1.4271e+07	4.0162e+08	5.8485e+09	7.0857e+08	6.3469e+08	5.5649e+07	11	11	60.6	46.816	0	34.507	27	2	11	20	2	2
Q08230	Q08230	Succinate dehydrogenase assembly factor 2, mitochondrial	EMI5	S000005432	YOL071W		x	x	x	24.5637	28.686	24.9115	26.6857	30.2485	25.5319	2.4797e+07	4.3185e+08	3.1558e+07	1.0794e+08	1.2756e+09	4.8513e+07	2	2	16.7	19.042	0	20.332	0	2	1	3	2	1
P42940	P42940	Probable electron transfer flavoprotein subunit beta	CIR1	S000003439	YGR207C	+		x	x	24.0716	28.7898	26.9609	30.2119	33.3228	32.0078	1.7631e+07	4.6408e+08	1.3063e+08	1.2436e+09	1.0744e+10	4.3183e+09	13	13	50.6	28.758	0	145.53	1	4	4	15	17	13
P39726	P39726	Glycine cleavage system H protein, mitochondrial	GCV3	S000000042	YAL044C	+	x	x	x	29.4809	28.8361	27.7496	29.7673	31.6605	28.6479	7.4928e+08	4.7921e+08	2.2567e+08	9.13791e+08	3.3943e+09	4.206e+08	3	3	30	18.793	0	36.521	1	2	2	4	4	2
Q01532	Q01532	Cysteine proteinase 1, mitochondrial	LAP3	S000005183	YNL239W	+	x	x	x	19	28.8656	27.4268	26.4498	30.2721	27.7946	524288	4.8911e+08	1.8042e+08	9.1663e+07	1.2966e+09	2.3282e+08	8	8	19.3	55.482	0	21.839	3	6	6	9	7	4
P43567	P43567	Alanine--glyoxylate aminotransferase 1	AGX1	S000001864	YFL030W	+			x	27.5362	28.9367	30.5032	30.2533	34.1265	32.7328	1.9464e+08	5.1383e+08	1.5219e+09	1.2798e+09	1.8754e+10	7.13769e+09	17	17	62.3	41.907	0	78.335	2	3	9	14	13	15
P38079	P38079	Protein YRO2	YRO2	S000000258	YBR054W	+			x	28.4151	28.9732	28.0216	34.5921	33.6187	21	3.5792e+08	5.2699e+08	2.7249e+08	2.5897e+10	1.319e+10	2097152	1	1	16.9	38.719	0	47.409	4	2	1	11	5	1
P41921	P41921	Glutathione reductase	GLR1	S000006012	YPL091W	+			x	20.9937	29.0877	27.0953	27.7777	29.1887	27.7491	2.088e+06	5.705e+08	1.4338e+08	2.301e+08	6.1187e+08	2.2558e+08	8	8	20.5	53.44	0	20.399	8	7	3	14	5	6
P17695	P17695	Glutaredoxin-2, mitochondrial	GRX2	S000002921		+	x	x	x	23.3815	29.4868	28.4455	28.6967	32.4883	30.3614	1.0928e+07	7.5232e+08	3.6556e+08	4.3507e+08	6.02489e+09	1.3794e+09	7	7	58.7	15.861	0	19.884	3	5	4	7	8	6
Q12480	Q12480	Probable electron transfer flavoprotein subunit alpha, mitochondrial	AIM45	S000006208	YPR004C	+	x	x	x	26.0068	29.5548	28.757	30.1285	33.6221	31.9426	6.7427e+07	7.8863e+08	4.5365e+08	1.1738e+09	1.3221e+10	4.1274e+09	13	13	57.8	36.802	0	131.63	2	9	6	15	19	13
P25605	P25605	Acetolactate synthase small subunit, mitochondrial	ILV6	S000000515	YCL009C	+	x	x	x	19	29.7179	27.4031	31.2656	34.9245	33.2803	524288	8.8303e+08	1.7748e+08	2.5816e+09	3.2608e+10	1.0432e+10	12	12	52.8	33.986	0	323.31	2	6	2	15	17	12
P32787	P32787	Mitochondrial genome maintenance protein MGM101	MGM101	S000003905	YJR144W	+	x	x	x	28.0917	29.724	27.1848	30.2749	33.1345	31.3748	2.8605e+08	8.8676e+08	1.5256e+08	1.2991e+09	9.42939e+09	2.7846e+09	18	18	65.8	30.09	0	75.734	9	8	8	16	13	17
P08679	P08679	Citrate synthase, peroxisomal	CIT2	S000000598	YCR005C	+			x	23.7025	29.9307	25.8177	26.1063	31.5499	24.9588	1.3651e+07	1.0234e+09	5.9143e+07	7.2242e+07	3.1439e+09	3.2609e+07	3	3	16.7	51.413	0	5.1299	3	3	1	17	3	2
P25374	P25374	Cysteine desulfurase, mitochondrial	NFS1	S000000522	YCL017C	+	x	x	x	24.3224	29.9982	29.0958	30.9878	33.8503	31.946	2.0978e+07	1.0724e+09	5.7374e+08	2.1294e+09	1.5487e+10	4.1372e+09	17	17	42.9	54.466	0	127.66	3	7	7	21	19	14
P41903	P41903	Peroxisomal acyl-coenzyme A thioester hydrolase 1	TES1	S000003780	YJR019C	+			x	27.8755	30.1308	29.5362	28.6697	30.8612	30.5204	2.4625e+08	1.1756e+09	7.7852e+08	4.27e+08	1.9505e+09	1.5401e+09	8	8	25.8	40.259	0	27.937	7	8	7	16	4	8
P43616	P43616	Cys-Gly metallodipeptidase DUG1	DUG1	S000001940	YFR044C	+			x	19	30.169	30.1903	29.3359	31.6097	30.9406	524288	1.2072e+09	1.2251e+09	6.7763e+08	3.277e+09	2.0608e+09	12	12	38.9	52.871	0	80.007	8	8	9	12	9	11
P32860	P32860	NifU-like protein, mitochondrial	NFU1	S000001523	YKL040C	+	x	x	x	28.0153	30.3329	26.2701	28.5259	31.5804	29.3391	2.713e+08	1.3524e+09	8.0925e+07	3.8651e+08	3.211e+09	6.7912e+08	7	7	30.5	29.174	0	48.452	4	6	2	10	9	7
Q12032	Q12032	Altered inheritance of mitochondria protein 41, mitochondrial	AIM41	S000005741	YOR215C	+	x	x	x	28.7183	30.3473	28.0872	29.8946	32.5417	30.7697	4.4163e+08	1.366e+09	2.8517e+08	9.98061e+08	6.252e+09	1.8306e+09	14	14	57.8	21.229	0	38.871	7	8	3	17	15	14
P28625	P28625	Protein YIM1	YIM1	S000004760	YMR152W	+		x	x	28.222	30.4111	29.3316	26.9339	26.8719	27.9239	3.1308e+08	1.4278e+09	6.7559e+08	1.2821e+08	1.2281e+08	2.5465e+08	9	9	34.2	41.637	0	39.821	7	9	8	8	3	3
P07806	P07806	Valine--tRNA ligase, mitochondrial	VAS1	S000003326	YGR094W	+	x	x	x	24.7756	30.4765	27.6055	29.3115	31.5705	30.472	2.8721e+07	1.494e+09	2.0421e+08	6.6626e+08	3.1892e+09	1.4893e+09	23	23	25.3	125.77	0	66.094	16	10	9	20	15	21
P48015	P48015	Aminomethyltransferase, mitochondrial	GCV1	S000002426	YDR019C	+	x	x	x	29.3655	30.6735	24.2649	30.1653	32.241	27.8244	6.9168e+08	1.7126e+09	2.0159e+07	1.2041e+09	5.0757e+09	2.3768e+08	7	7	20	44.468	0	11.86	3	10	1	10	12	7
P38295	P38295	Medium-chain fatty acid ethyl ester synthase/esterase 2	EHT1	S000000381	YBR177C	+			x	19	30.7087	29.1167	24.0657	28.2491	29.0827	524288	1.7549e+09	5.8211e+08	1.7559e+07	3.1902e+08	5.6853e+08	10	10	31.5	51.255	0	51.867	2	12	10	11	4	5
P40185	P40185	Protein MMF1, mitochondrial	MMF1	S000001313	YIL051C	+	x	x	x	30.5144	30.7138	31.6428	32.544	34.3036	33.3464	1.5337e+09	1.7611e+09	3.3531e+09	6.2623e+09	2.1203e+10	1.0921e+10	10	10	81.4	15.908	0	230.6	2	5	7	10	9	9
Q04728	Q04728	Arginine biosynthesis bifunctional protein ArgJ, mitochondrial;Glutamate N-acetyltransferase;Amino-acid acetyltransferase;Arginine biosynthesis bifunctional protein ArgJ alpha chain;Arginine biosynthesis bifunctional protein ArgJ beta chain	ARG7	S000004666		+	x	x	x	25.77	30.9885	27.3737	29.1981	31.612	30.2147	5.722e+07	2.1304e+09	1.739e+08	6.159e+08	3.2821e+09	1.246e+09	15	15	35.1	47.848	0	26.597	10	15	6	15	16	12
P09440	P09440	C-1-tetrahydrofolate synthase, mitochondrial;Methylenetetrahydrofolate dehydrogenase;Methenyltetrahydrofolate cyclohydrolase;Formyltetrahydrofolate synthetase	MIS1	S000000288	YBR084W	+	x	x	x	23.4953	31.0166	24.2645	30.9121	33.3387	31.9648	1.1825e+07	2.1723e+09	2.0153e+07	2.0205e+09	1.0863e+10	4.1914e+09	36	36	39.4	106.22	0	173.46	4	21	2	36	35	34
P25087	P25087	Sterol 24-C-methyltransferase	ERG6	S000004467	YML008C	+			x	19	31.0608	29.7742	22.5951	29.6535	27.3886	524288	2.2399e+09	9.182e+08	6.3357e+06	8.4448e+08	1.7571e+08	10	10	29.5	43.43	0	103.6	14	10	9	18	5	4
P07342	P07342	Acetolactate synthase catalytic subunit, mitochondrial	ILV2	S000004714	YMR108W	+	x	x	x	19	31.1205	29.5131	33.7136	36.2103	34.6715	524288	2.3346e+09	7.6618e+08	1.4087e+10	7.95021e+10	2.7362e+10	29	29	48	74.936	0	300.85	5	13	12	28	37	28
P38910	P38910	10 kDa heat shock protein, mitochondrial	HSP10	S000005546	YOR020C	+	x	x	x	27.3056	31.1293	30.2608	32.1509	35.3365	33.305	1.6588e+08	2.3489e+09	1.2865e+09	4.76841e+09	4.33849e+10	1.0612e+10	10	10	77.4	11.372	0	113.72	0	5	7	10	14	10
P15108	P15108	ATP-dependent molecular chaperone HSC82	HSC82	S000004798	YMR186W	+		x	x	24.8513	31.2034	32.6079	27.7782	29.3443	26.2776	3.0269e+07	2.4727e+09	6.5455e+09	2.3018e+08	6.8159e+08	8.1348e+07	31	8	51.9	80.899	0	185.5	29	18	30	22	5	2
Q08245	Q08245	Protein ZEO1	ZEO1	S000005469	YOL109W	+			x	19	31.2101	23.1014	29.2311	30.8997	28.0374	524288	2.4841e+09	8.9992e+06	6.3016e+08	2.0032e+09	2.7549e+08	3	3	26.5	12.589	0.0011751	3.3371	4	4	1	13	3	3
P39522	P39522	Dihydroxy-acid dehydratase, mitochondrial	ILV3	S000003777	YJR016C	+	x	x	x	29.0551	31.2264	30.7449	32.6552	35.0291	34.0857	5.5777e+08	2.5123e+09	1.7995e+09	6.76371e+09	3.5059e+10	1.8231e+10	26	26	53.8	62.86	0	204.34	1	6	16	28	29	26
P52893	P52893	Probable alanine aminotransferase, mitochondrial	ALT1	S000004079	YLR089C	+	x	x	x	25.7369	31.2988	29.4108	29.6846	33.4137	31.7609	5.5922e+07	2.6416e+09	7.1372e+08	8.6287e+08	1.1443e+10	3.6391e+09	21	21	52.4	66.421	0	291.33	2	10	7	15	20	20
Q12031	Q12031	Mitochondrial 2-methylisocitrate lyase	ICL2	S000006210	YPR006C	+	x	x	x	19	31.3012	26.1313	28.3705	32.1788	29.2928	524288	2.646e+09	7.3505e+07	3.4703e+08	4.8616e+09	6.5767e+08	14	14	22.8	64.975	0	27.194	2	17	3	10	18	12
P40513	P40513	Mitochondrial acidic protein MAM33	MAM33	S000001332	YIL070C	+	x	x	x	27.0904	31.3094	29.3399	29.3087	31.2057	30.3486	1.429e+08	2.6612e+09	6.7949e+08	6.6496e+08	2.4766e+09	1.3672e+09	4	4	18.8	30.132	0	13.608	5	3	3	6	5	3
P25719	P25719	Peptidyl-prolyl cis-trans isomerase C, mitochondrial	CPR3	S000004543	YML078W	+	x	x	x	29.8801	31.3772	30.8113	32.0603	34.6102	33.0931	9.8813e+08	2.7891e+09	1.8842e+09	4.4782e+09	2.6225e+10	9.16269e+09	11	11	69.8	19.919	0	55.432	1	5	7	11	10	11
P40495	P40495	Homoisocitrate dehydrogenase, mitochondrial	LYS12	S000001356	YIL094C	+	x	x	x	30.7468	31.4318	30.5114	32.6132	35.1736	34.099	1.8018e+09	2.8968e+09	1.5305e+09	6.56971e+09	3.8754e+10	1.84e+10	31	31	64.4	40.068	0	323.31	4	12	15	30	33	30
P00549;P52489	P00549	Pyruvate kinase 1	CDC19	S000000036;S000005874	YAL038W			x	x	28.0338	31.6385	33.265	29.3411	27.775	27.1789	2.748e+08	3.3429e+09	1.0322e+10	6.8007e+08	2.2968e+08	1.5194e+08	29	29	74.8	54.544	0	212.94	29	14	29	31	6	5
Q12374	Q12374	Nuclear control of ATPase protein 2	NCA2	S000006359	YPR155C	+		x	x	26.8968	31.6716	30.4296	27.4317	29.1909	30.1027	1.2495e+08	3.4207e+09	1.4462e+09	1.8104e+08	6.1281e+08	1.153e+09	15	15	27.4	70.861	0	64.936	6	12	13	12	4	10
P53598	P53598	Succinyl-CoA ligase [ADP-forming] subunit alpha, mitochondrial	LSC1	S000005668	YOR142W	+	x	x	x	31.4518	31.7199	31.5936	32.935	35.3287	34.5013	2.9373e+09	3.537e+09	3.2405e+09	8.21149e+09	4.3151e+10	2.4318e+10	24	24	71.4	35.032	0	323.31	4	16	18	18	26	23
Q08818	Q08818	Meiotic sister-chromatid recombination protein 6, mitochondrial	MSC6	S000005881	YOR354C	+	x	x	x	26.9625	31.774	26.7145	28.9375	31.9875	30.7413	1.3077e+08	3.6723e+09	1.1012e+08	5.141e+08	4.258e+09	1.795e+09	15	15	34.1	79.946	0	60.551	13	14	3	22	19	14
P40471	P40471	NADPH-dependent 1-acyldihydroxyacetone phosphate reductase	AYR1	S000001386	YIL124W	+			x	24.7539	31.8488	32.288	27.1968	29.2988	29.524	2.8292e+07	3.8677e+09	5.2439e+09	1.5383e+08	6.604e+08	7.7196e+08	18	18	69	32.814	0	106.18	15	20	17	19	5	10
Q04947	Q04947	Reticulon-like protein 1	RTN1	S000002641	YDR233C	+			x	26.1681	31.8607	31.7202	28.0218	28.0574	26.3482	7.5404e+07	3.8997e+09	3.5378e+09	2.7253e+08	2.7934e+08	8.54249e+07	10	10	35.6	32.916	0	217.3	8	10	10	17	2	3
P38884	P38884	Altered inheritance of mitochondria protein 18, mitochondrial	AIM18	S000001241	YHR198C	+	x	x	x	29.1095	31.9335	29.9037	27.7093	30.7567	28.9115	5.7921e+08	4.1016e+09	1.0044e+09	2.1944e+08	1.8142e+09	5.0493e+08	7	7	19.3	36.501	0	22.772	6	12	6	8	8	5
P02994	P02994	Elongation factor 1-alpha	TEF1	S000000322;S000006284	YPR080W			x	x	28.2225	32.0815	31.6651	31.1294	32.1799	31.4801	3.1319e+08	4.5445e+09	3.4053e+09	2.349e+09	4.8653e+09	2.9954e+09	21	21	48.9	50.032	0	82.749	18	16	13	27	12	18
P40047	P40047	Aldehyde dehydrogenase 5, mitochondrial	ALD5	S000000875	YER073W	+	x	x	x	26.8881	32.1741	25.2366	30.6025	32.7602	30.1609	1.242e+08	4.846e+09	3.9534e+07	1.6303e+09	7.27459e+09	1.2004e+09	15	15	36.3	56.692	0	88.583	9	17	3	16	22	14
P46681;P39976	P46681	D-lactate dehydrogenase [cytochrome] 2, mitochondrial	DLD2	S000000797;S000002337	YDL178W	+	x	x	x	27.9861	32.2486	29.1895	29.2395	32.7478	30.1127	2.6586e+08	5.1028e+09	6.1225e+08	6.3381e+08	7.2122e+09	1.161e+09	13	13	31.7	59.268	0	42.217	13	16	7	14	17	11
P14540	P14540	Fructose-bisphosphate aldolase	FBA1	S000001543	YKL060C	+		x	x	29.4384	32.2489	33.1212	29.2181	26.2127	27.7395	7.2753e+08	5.1038e+09	9.3427e+09	6.2448e+08	7.7771e+07	2.2409e+08	12	12	40.4	39.62	0	121.78	13	11	12	15	2	4
P30624	P30624	Long-chain-fatty-acid--CoA ligase 1	FAA1	S000005844	YOR317W	+			x	30.5057	32.3729	33.4179	30.8994	30.8966	30.7423	1.5245e+09	5.5616e+09	1.1476e+10	2.0029e+09	1.999e+09	1.7962e+09	38	37	54.4	77.865	0	235.27	25	26	34	34	12	20
P12695	P12695	Dihydrolipoyllysine-residue acetyltransferase component of pyruvate dehydrogenase complex, mitochondrial	LAT1	S000005015	YNL071W	+	x	x	x	22.207	32.4093	32.1052	33.1836	35.9293	34.7714	4.8415e+06	5.70401e+09	4.6198e+09	9.756e+09	6.5433e+10	2.9325e+10	35	35	56.6	51.817	0	323.31	15	16	20	34	36	35
P43635	P43635	Citrate synthase 3	CIT3	S000006205	YPR001W	+		x	x	24.8244	32.421	29.679	31.9371	33.7779	32.2734	2.9709e+07	5.75041e+09	8.5953e+08	4.1116e+09	1.4729e+10	5.1912e+09	17	16	39.1	53.811	0	60.591	12	10	9	15	18	16
P02992	P02992	Elongation factor Tu, mitochondrial	TUF1	S000005713	YOR187W	+	x	x	x	31.8773	32.475	32.488	33.289	35.8052	34.7415	3.9447e+09	5.96969e+09	6.0237e+09	1.0495e+10	6.0041e+10	2.8724e+10	29	29	65.4	47.972	0	233.36	17	18	18	26	31	28
P53312	P53312	Succinyl-CoA ligase [ADP-forming] subunit beta, mitochondrial	LSC2	S000003476	YGR244C	+	x	x	x	30.5359	32.4885	31.9417	33.4779	36.4134	34.6235	1.5568e+09	6.0258e+09	4.1249e+09	1.1963e+10	9.15239e+10	2.6468e+10	32	32	77.8	46.9	0	323.31	9	16	22	34	40	31
P33416	P33416	Heat shock protein 78, mitochondrial	HSP78	S000002666	YDR258C	+	x	x	x	30.675	32.5128	31.0542	33.8935	36.3374	34.8555	1.7143e+09	6.12799e+09	2.2297e+09	1.5957e+10	8.6828e+10	3.1084e+10	57	57	67.4	91.335	0	323.31	18	26	18	74	66	54
P06208	P06208	2-isopropylmalate synthase	LEU4	S000005048	YNL104C	+		x	x	26.5437	32.5157	31.4059	33.317	35.7803	33.5419	9.7822e+07	6.1405e+09	2.8453e+09	1.0701e+10	5.90131e+10	1.2506e+10	40	25	64.8	68.408	0	323.31	6	20	18	39	47	37
P40215	P40215	External NADH-ubiquinone oxidoreductase 1, mitochondrial	NDE1	S000004753	YMR145C	+	x	x	x	25.319	32.6192	31.804	31.8754	36.1128	34.8016	4.1858e+07	6.59711e+09	3.7494e+09	3.9395e+09	7.43101e+10	2.9946e+10	34	33	52.1	62.773	0	215.89	15	19	18	34	35	34
P07246	P07246	Alcohol dehydrogenase 3, mitochondrial	ADH3	S000004688	YMR083W	+	x	x	x	30.1009	32.6648	32.1934	33.2352	35.7549	34.472	1.1515e+09	6.80919e+09	4.911e+09	1.0111e+10	5.7984e+10	2.3829e+10	22	20	54.1	40.369	0	158.61	13	20	17	21	26	22
Q03104	Q03104	Meiotic sister chromatid recombination protein 1	MSC1	S000004597	YML128C	+		x	x	26.9361	32.7127	32.8677	26.8841	29.0442	29.4394	1.284e+08	7.0389e+09	7.8372e+09	1.2386e+08	5.5357e+08	7.2802e+08	28	28	47	59.588	0	226.34	30	20	27	31	4	12
P19262	P19262	Dihydrolipoyllysine-residue succinyltransferase component of 2-oxoglutarate dehydrogenase complex, mitochondrial	KGD2	S000002555	YDR148C	+	x	x	x	25.5805	32.7543	32.2541	33.0849	36.6274	35.2805	5.0175e+07	7.24499e+09	5.122e+09	9.1108e+09	1.0616e+11	4.17351e+10	27	27	56.4	50.43	0	248.15	9	11	16	25	30	26
P32445	P32445	Single-stranded DNA-binding protein RIM1, mitochondrial	RIM1	S000007222	YCR028C-A	+	x	x	x	30.1296	32.7819	31.3257	31.7769	34.6254	32.4399	1.1747e+09	7.38479e+09	2.6914e+09	3.6797e+09	2.6502e+10	5.8262e+09	6	6	39.3	15.386	0	122.35	4	8	5	10	9	6
P40582	P40582	Glutathione S-transferase 1	GTT1	S000001477	YIR038C	+			x	28.7773	32.7894	31.3187	30.0849	31.2005	30.5453	4.6009e+08	7.4231e+09	2.6784e+09	1.1388e+09	2.4676e+09	1.5669e+09	15	15	50.9	26.794	0	62.703	15	12	12	15	9	9
P38891;P47176	P38891	Branched-chain-amino-acid aminotransferase, mitochondrial	BAT1	S000001251;S000003909	YHR208W	+	x	x	x	27.5757	32.8574	31.0332	31.4974	35.0882	33.0863	2.0004e+08	7.7813e+09	2.1975e+09	3.0316e+09	3.6526e+10	9.11921e+09	18	18	66.4	43.596	0	111.71	9	17	11	22	24	17
P32454	P32454	Aminopeptidase 2, mitochondrial	APE2	S000001640	YKL157W	+	x	x	x	28.1439	32.9674	30.3166	30.752	33.9733	32.1431	2.966e+08	8.39821e+09	1.3372e+09	1.8083e+09	1.6865e+10	4.7427e+09	40	40	45	107.75	0	247.99	25	30	14	38	46	35
P00431	P00431	Cytochrome c peroxidase, mitochondrial	CCP1	S000001774	YKR066C	+	x	x	x	31.2565	33.1428	34.2656	29.1052	29.804	28.4687	2.5653e+09	9.4836e+09	2.0652e+10	5.775e+08	9.3736e+08	3.7148e+08	21	21	55.1	40.352	0	219.07	13	12	20	11	7	5
Q12428	Q12428	Probable 2-methylcitrate dehydratase	PDH1	S000006206	YPR002W	+			x	29.2359	33.3431	31.3773	32.5978	35.3628	34.0281	6.3225e+08	1.0896e+10	2.7894e+09	6.4999e+09	4.4184e+10	1.7518e+10	27	27	52.5	57.683	0	323.31	15	25	18	29	27	26
P08417	P08417	Fumarate hydratase, mitochondrial	FUM1	S000006183	YPL262W	+	x	x	x	28.76	33.3784	33.3614	34.0191	37.1207	35.637	4.5458e+08	1.1166e+10	1.1035e+10	1.7409e+10	1.4943e+11	5.3434e+10	27	27	57.2	53.151	0	323.31	16	21	21	30	30	27
P34227	P34227	Mitochondrial peroxiredoxin PRX1	PRX1	S000000160	YBL064C	+	x	x	x	31.5109	33.4146	31.532	33.3775	36.2368	34.967	3.0601e+09	1.145e+10	3.1052e+09	1.1159e+10	8.098e+10	3.3583e+10	18	18	63.2	29.495	0	209.11	8	15	10	19	20	18
Q02486	Q02486	ARS-binding factor 2, mitochondrial	ABF2	S000004676	YMR072W	+	x	x	x	32.8951	33.5063	31.8637	33.1544	35.441	33.9789	7.98771e+09	1.2201e+10	3.9077e+09	9.56019e+09	4.66461e+10	1.693e+10	19	19	73.2	21.561	0	115.58	14	14	13	22	22	19
P32564	P32564	Protein SCM4	SCM4	S000003281	YGR049W	+			x	19	33.6838	29.3332	27.3228	28.0473	26.9426	524288	1.3799e+10	6.7633e+08	1.6787e+08	2.7739e+08	1.2898e+08	3	3	13.9	20.118	0	5.6721	1	5	2	5	2	3
P39676	P39676	Flavohemoprotein	YHB1	S000003466	YGR234W	+		x	x	30.9068	33.7139	32.4962	32.4121	34.5323	34.6148	2.0132e+09	1.4089e+10	6.05799e+09	5.715e+09	2.4846e+10	2.6308e+10	24	24	70.7	44.646	0	323.31	16	16	15	15	18	23
P16387;REV__Q03322	P16387	Pyruvate dehydrogenase E1 component subunit alpha, mitochondrial	PDA1	S000000980	YER178W	+	x	x	x	31.1177	34.1773	34.0203	33.7916	35.761	34.3865	2.33e+09	1.9426e+10	1.7423e+10	1.4869e+10	5.82289e+10	2.2458e+10	37	37	77.9	46.343	0	254.43	23	31	33	37	34	31
P32191	P32191	Glycerol-3-phosphate dehydrogenase, mitochondrial	GUT2	S000001417	YIL155C	+	x	x	x	28.8372	34.5659	34.5795	31.577	35.1087	33.6169	4.7959e+08	2.5432e+10	2.5672e+10	3.2035e+09	3.7049e+10	1.3173e+10	47	47	68	72.388	0	307.73	31	44	42	45	47	38
P32473	P32473	Pyruvate dehydrogenase E1 component subunit beta, mitochondrial	PDB1	S000000425	YBR221C	+	x	x	x	30.2441	34.6	33.1281	32.8247	36.0537	34.9296	1.2717e+09	2.6039e+10	9.3875e+09	7.6073e+09	7.1324e+10	3.2723e+10	18	18	59.8	40.053	0	260.03	10	19	16	18	21	17
Q12230	Q12230	Sphingolipid long chain base-responsive protein LSP1	LSP1	S000005925	YPL004C	+			x	33.7545	34.7058	36.1869	30.9354	31.9498	33.2672	1.4492e+10	2.8021e+10	7.82241e+10	2.0534e+09	4.1481e+09	1.0338e+10	25	25	56.3	38.071	0	271.98	22	23	25	18	11	21
P00360	P00360	Glyceraldehyde-3-phosphate dehydrogenase 1	TDH1	S000003588	YJL052W	+		x	x	32.2603	34.8163	33.3018	31.7284	31.3628	27.6798	5.14411e+09	3.0251e+10	1.0589e+10	3.558e+09	2.7615e+09	2.15e+08	15	15	75.9	35.75	0	153.76	24	12	15	19	3	2
P06168;REV__P36166	P06168	Ketol-acid reductoisomerase, mitochondrial	ILV5	S000004347	YLR355C	+	x	x	x	33.7508	34.884	34.5995	35.9441	37.7965	36.8468	1.4454e+10	3.1705e+10	2.603e+10	6.61089e+10	2.3872e+11	1.2359e+11	40	40	77.7	44.368	0	323.31	22	29	32	35	39	38
P00560	P00560	Phosphoglycerate kinase	PGK1	S000000605	YCR012W	+		x	x	31.3562	35.0305	34.5322	31.5276	31.472	30.5834	2.7488e+09	3.5094e+10	2.4845e+10	3.0956e+09	2.9786e+09	1.6089e+09	33	33	75.7	44.738	0	300.25	45	35	33	41	12	10
P00359	P00359	Glyceraldehyde-3-phosphate dehydrogenase 3	TDH3	S000003424	YGR192C	+		x	x	31.6008	35.1602	36.1878	31.6288	32.2598	31.9999	3.2568e+09	3.8394e+10	7.82739e+10	3.3207e+09	5.1426e+09	4.2946e+09	35	7	80.7	35.746	0	298.57	36	25	35	29	12	17
P37292	P37292	Serine hydroxymethyltransferase, mitochondrial	SHM1	S000000467	YBR263W	+	x	x	x	28.3295	35.1891	32.6535	32.7458	35.361	34.0854	3.3732e+08	3.9171e+10	6.7558e+09	7.202e+09	4.4129e+10	1.8227e+10	35	34	72.9	53.686	0	323.31	27	36	24	34	34	34
P38071	P38071	Enoyl-[acyl-carrier protein] reductase [NADPH, B-specific], mitochondrial	ETR1	S000000230	YBR026C	+	x	x	x	30.6001	35.3304	33.4417	32.9191	35.4805	34.073	1.6276e+09	4.3204e+10	1.1667e+10	8.12171e+09	4.7941e+10	1.8072e+10	19	19	56.3	42.066	0	206.04	18	24	19	19	22	16
P20967	P20967	2-oxoglutarate dehydrogenase, mitochondrial	KGD1	S000001387	YIL125W	+	x	x	x	33.1373	35.4137	33.5799	35.3024	37.8625	36.7487	9.44791e+09	4.5769e+10	1.284e+10	4.2372e+10	2.4989e+11	1.1547e+11	69	69	61.6	114.41	0	323.31	40	46	29	81	81	68
P28834	P28834	Isocitrate dehydrogenase [NAD] subunit 1, mitochondrial	IDH1	S000004982	YNL037C	+	x	x	x	28.7771	35.6315	33.9512	33.9732	36.7769	35.4173	4.6002e+08	5.32309e+10	1.6609e+10	1.6864e+10	1.1775e+11	4.5886e+10	23	23	60.3	39.324	0	323.31	18	25	21	26	26	23
P53252	P53252	Sphingolipid long chain base-responsive protein PIL1	PIL1	S000003318	YGR086C	+			x	34.417	35.6628	37.149	32.5792	33.0677	33.9795	2.2937e+10	5.4396e+10	1.5239e+11	6.4166e+09	9.0028e+09	1.6938e+10	29	27	58.4	38.349	0	323.31	26	26	28	20	20	20
P21954	P21954	Isocitrate dehydrogenase [NADP], mitochondrial	IDP1	S000002224	YDL066W	+	x	x	x	31.3683	35.6801	33.4481	32.577	35.9367	34.7274	2.772e+09	5.50541e+10	1.1719e+10	6.40709e+09	6.57681e+10	2.8444e+10	33	28	70.8	48.19	0	323.31	32	36	27	33	41	32
P28241	P28241	Isocitrate dehydrogenase [NAD] subunit 2, mitochondrial	IDH2	S000005662	YOR136W	+	x	x	x	29.7668	35.6887	34.1308	34.1669	37.093	35.5172	9.1348e+08	5.5382e+10	1.881e+10	1.9287e+10	1.4659e+11	4.91749e+10	21	21	69.1	39.739	0	323.31	16	25	20	19	23	21
P00447	P00447	Superoxide dismutase [Mn], mitochondrial	SOD2	S000001050	YHR008C	+	x	x	x	31.9764	36.5315	33.4789	34.0537	36.0234	34.824	4.2253e+09	9.93281e+10	1.1972e+10	1.7832e+10	6.98441e+10	3.0414e+10	15	15	65.7	25.774	0	264.68	13	16	12	14	15	14
P09624	P09624	Dihydrolipoyl dehydrogenase, mitochondrial	LPD1	S000001876	YFL018C	+	x	x	x	32.5081	36.844	34.8504	35.1458	37.9632	36.8734	6.1081e+09	1.2335e+11	3.0975e+10	3.8014e+10	2.6795e+11	1.2589e+11	55	55	87.4	54.009	0	323.31	38	54	42	57	64	52
P14020	P14020	Dolichol-phosphate mannosyltransferase	DPM1	S000006387	YPR183W	+			x	36.6358	37.1517	36.5715	34.2956	27.6197	29.884	1.0678e+11	1.5268e+11	1.0212e+11	2.1087e+10	2.0623e+08	9.9076e+08	21	21	70.8	30.362	0	138.71	17	15	21	18	3	9
P19414	P19414	Aconitate hydratase, mitochondrial	ACO1	S000004295	YLR304C	+	x	x	x	33.3851	37.294	34.76	35.9491	38.3084	37.457	1.1218e+10	1.6851e+11	2.9094e+10	6.6339e+10	3.4038e+11	1.8866e+11	64	62	69.3	85.367	0	323.31	39	57	41	62	61	64
P32316	P32316	Acetyl-CoA hydrolase	ACH1	S000000111	YBL015W	+		x	x	33.3573	37.3567	35.7778	35.6526	38.2318	36.4988	1.1004e+10	1.7599e+11	5.891e+10	5.4012e+10	3.2278e+11	9.71059e+10	53	53	89.5	58.711	0	323.31	42	51	44	50	50	49
P17505	P17505	Malate dehydrogenase, mitochondrial	MDH1	S000001568	YKL085W	+	x	x	x	34.174	38.3053	36.1932	35.3996	38.3773	37.7687	1.9382e+10	3.3966e+11	7.85651e+10	4.5325e+10	3.5703e+11	2.3416e+11	33	33	91.3	35.65	0	323.31	27	34	29	30	34	33
P00890;REV__P43571	P00890	Citrate synthase, mitochondrial	CIT1	S000005284	YNR001C	+	x	x	x	34.5998	39.1343	37.4555	36.3275	39.1901	37.891	2.6036e+10	6.034e+11	1.8847e+11	8.6231e+10	6.27171e+11	2.5488e+11	46	44	66.4	53.359	0	323.31	37	48	38	40	48	43
P46367	P46367	Potassium-activated aldehyde dehydrogenase, mitochondrial	ALD4	S000005901	YOR374W	+	x	x	x	33.5599	39.9243	37.9702	36.5236	39.3306	38.5388	1.2663e+10	1.0433e+12	2.6926e+11	9.87859e+10	6.91331e+11	3.9934e+11	49	47	84.4	56.723	0	323.31	38	61	46	47	57	47
P07263	P07263	Histidine--tRNA ligase, mitochondrial	HTS1	S000006237	YPR033C	+	x	x	x	19	19	21	23.0268	19	26.9275	524288	524288	2097152	8.5457e+06	524288	1.2764e+08	3	3	6.4	59.952	0	5.9363	0	NaN	0	2	NaN	3
Q12204	Q12204	Probable phospholipase YOR022C, mitochondrial	YOR022C	S000005548			x	x	x	19	19	21	25.0655	25.6114	24.9963	524288	524288	2097152	3.5113e+07	5.1261e+07	3.3469e+07	2	2	3.9	81.768	0	5.8447	0	0	0	4	1	2
P15565	P15565	tRNA (guanine(26)-N(2))-dimethyltransferase, mitochondrial	TRM1	S000002527	YDR120C		x	x	x	19	19	21	22.4832	26.3913	26.2733	524288	524288	2097152	5.8629e+06	8.8016e+07	8.1104e+07	3	3	6.3	64.052	0	4.4612	0	0	0	3	1	3
P40159	P40159	Uncharacterized protein YNL208W	YNL208W	S000005152				x	x	19	25.0836	21	24.6821	26.4125	26.2228	524288	3.5556e+07	2097152	2.6918e+07	8.9319e+07	7.8316e+07	2	2	17.1	20.151	0	5.6564	1	1	0	2	1	2
P01123	P01123	GTP-binding protein YPT1	YPT1	S000001856	YFL038C	+			x	19	25.1245	27.312	23.7663	26.3846	24.6026	524288	3.6579e+07	1.6662e+08	1.4268e+07	8.7612e+07	2.5476e+07	7	7	41.7	23.214	0	26.37	4	2	6	13	1	3
P39518	P39518	Long-chain-fatty-acid--CoA ligase 2	FAA2	S000000817		+		x	x	19	26.3978	21	23.1835	25.5342	28.0363	524288	8.8414e+07	2097152	9.52671e+06	4.8592e+07	2.7527e+08	6	6	10.2	83.437	0	11.575	3	4	0	21	1	6
P0CX56;P0CX55	P0CX56;P0CX55	40S ribosomal protein S18-B;40S ribosomal protein S18-A	RPS18B;RPS18A	S000002858;S000004488	YDR450W	+			x	19	26.6757	25.3673	24.838	26.3767	25.7704	524288	1.072e+08	4.3282e+07	2.9991e+07	8.7131e+07	5.7237e+07	2	2	12.3	17.037	0.0010764	2.3933	7	1	1	8	1	2
P15992	P15992	Heat shock protein 26	HSP26	S000000276	YBR072W	+			x	26.6691	27.0627	30.4089	29.0903	19	26.087	1.0671e+08	1.4018e+08	1.4256e+09	5.7155e+08	524288	7.1281e+07	11	11	57.5	23.879	0	31.262	10	3	11	15	0	2
Q12497	Q12497	Protein FMP16, mitochondrial	FMP16	S000002477	YDR070C	+	x	x	x	19	27.8742	27.1939	28.1548	30.2888	28.6296	524288	2.4602e+08	1.5352e+08	2.9885e+08	1.3117e+09	4.153e+08	2	2	31.2	10.845	0	5.1887	0	1	1	3	1	2
Q12466	Q12466	Tricalbin-1	TCB1	S000005612	YOR086C	+			x	19	28.1981	29.5956	19	24.7866	24.5058	524288	3.0794e+08	8.1126e+08	524288	2.894e+07	2.3822e+07	19	19	21.1	133.57	0	69.06	7	6	19	23	1	2
P14906	P14906	Protein translocation protein SEC63	SEC63	S000005780	YOR254C	+			x	19	28.6436	29.6362	19	19	26.8504	524288	4.1937e+08	8.3441e+08	524288	524288	1.21e+08	14	14	27.6	75.344	0	43.164	11	8	12	18	0	4
P29704	P29704	Squalene synthase	ERG9	S000001233	YHR190W	+			x	19	29.2911	30.4066	19	19	25.7465	524288	6.5692e+08	1.4233e+09	524288	524288	5.6296e+07	14	14	35.4	51.719	0	64.953	11	7	14	16	0	2
P32368	P32368	Phosphoinositide phosphatase SAC1	SAC1	S000001695	YKL212W	+			x	19	29.4202	31.0525	24.6265	25.3044	27.2148	524288	7.1838e+08	2.2271e+09	2.5901e+07	4.1436e+07	1.5577e+08	17	17	34.2	71.124	0	74.225	18	8	17	25	1	4
P15202	P15202	Peroxisomal catalase A	CTA1	S000002664	YDR256C			x	x	19	29.7749	31.0205	23.8083	25.4701	26.6084	524288	9.186e+08	2.1782e+09	1.469e+07	4.648e+07	1.0231e+08	14	14	38.8	58.555	0	56.035	2	9	14	20	1	4
P54115	P54115	Magnesium-activated aldehyde dehydrogenase, cytosolic	ALD6	S000005982	YPL061W	+		x	x	21.4211	29.9644	30.6597	24.9719	27.6877	27.462	2.808e+06	1.0476e+09	1.6962e+09	3.2907e+07	2.1619e+08	1.8488e+08	15	15	40.2	54.414	0	68.315	17	10	14	13	0	3
P38264	P38264	Inorganic phosphate transport protein PHO88	PHO88	S000000310	YBR106W			x	x	25.3268	30.2212	31.2447	26.844	19	28.2285	4.2085e+07	1.2517e+09	2.5444e+09	1.2046e+08	524288	3.1451e+08	13	13	68.6	21.137	0	53.312	10	8	13	13	0	4
P00950	P00950	Phosphoglycerate mutase 1	GPM1	S000001635	YKL152C	+		x	x	30.2447	32.2606	33.4041	28.9491	26.1599	27.64	1.2722e+09	5.1451e+09	1.1367e+10	5.1825e+08	7.4976e+07	2.0916e+08	24	24	87.4	27.608	0	108.37	18	18	24	18	1	3
P38345	P38345	Protein FMP21, mitochondrial	FMP21	S000000473			x	x	x	19	19	21	25.6185	28.1051	26.6874	524288	524288	2097152	5.1516e+07	2.8873e+08	1.0807e+08	4	4	31.9	15.504	0	6.9977	0	0	1	1	3	4
P46998	P46998	Mitochondrial membrane protein FMP33	FMP33	S000003697	YJL161W	+	x	x	x	19	19	21	19	28.3258	27.446	524288	524288	2097152	524288	3.3645e+08	1.8284e+08	4	4	28.9	20.185	0	4.6479	0	0	0	1	4	4
P32875	P32875	Lipoyl synthase, mitochondrial	LIP5	S000005722	YOR196C	+	x	x	x	19	19	21	25.9217	30.4768	27.9574	524288	524288	2097152	6.3564e+07	1.4943e+09	2.6063e+08	5	5	19.3	46.247	0	13.413	0	0	0	1	7	5
P32606	P32606	Putative mitochondrial translation system component PET127	PET127	S000005543	YOR017W	+	x	x	x	19	19	21	25.6009	27.7891	26.21	524288	524288	2097152	5.089e+07	2.3192e+08	7.7626e+07	2	2	4.5	93.406	0	6.3512	0	0	0	1	3	2
P18411	P18411	Protein FUN14	FUN14	S000000006	YAL008W	+			x	19	29.4057	21	19	27.3499	26.9013	524288	7.1122e+08	2097152	524288	1.7106e+08	1.2534e+08	2	2	10.1	22.063	0	9.5686	0	4	0	1	2	2
		Non mitochondrial proteins
P38715	P38715	NADPH-dependent aldose reductase GRE3	GRE3	S000001146	YHR104W					19	19	21	24.7316	28.8119	26.2598	524288	524288	2097152	2.7858e+07	4.7124e+08	8.0352e+07	2	2	11	37.118	0	9.8914	0	0	1	9	5	2
P38219	P38219	Obg-like ATPase 1	OLA1	S000000229	YBR025C					19	19	21	19	26.1993	21	524288	524288	2097152	524288	7.705e+07	2097152	NaN	NaN	NaN	NaN	NaN	NaN	0	0	NaN	8	3	NaN
Q10740	Q10740	Leukotriene A-4 hydrolase homolog	LAP2	S000004990	YNL045W					19	19	24.5439	25.3723	27.8557	21	524288	524288	2.446e+07	4.3434e+07	2.4289e+08	2097152	1	1	3.4	77.352	0.0021142	2.1885	0	0	1	2	3	0
Q12412	Q12412	Protein PNS1	PNS1	S000005687	YOR161C					19	19	21	28.4441	27.8042	21	524288	524288	2097152	3.652e+08	2.3437e+08	2097152	NaN	NaN	NaN	NaN	NaN	NaN	1	0	NaN	8	3	NaN
P40088	P40088	Plasma membrane iron permease	FTR1	S000000947	YER145C					19	19	26.2814	30.0076	28.6678	27.7959	524288	524288	8.1562e+07	1.0794e+09	4.2645e+08	2.3303e+08	6	6	14.4	45.722	0	25.842	0	0	1	8	3	6
P22855	P22855	Alpha-mannosidase	AMS1	S000003124	YGL156W					19	19	21	24.9252	28.0216	27.5293	524288	524288	2097152	3.1858e+07	2.7249e+08	1.9371e+08	4	4	4.3	124.5	0	5.7912	8	0	0	49	5	4
P36156	P36156	Glutathione S-transferase omega-like 2	ECM4	S000001784	YKR076W					25.3129	19	26.5303	27.5184	29.6904	28.0152	4.1681e+07	524288	9.6918e+07	1.9225e+08	8.6635e+08	2.7127e+08	3	3	10	43.273	0	6.4464	0	0	1	8	5	3
P17709	P17709	Glucokinase-1	GLK1	S000000545	YCL040W					24.2182	25.996	32.1131	25.2304	27.9953	27.3581	1.9517e+07	6.6922e+07	4.6452e+09	3.9364e+07	2.6757e+08	1.7203e+08	16	16	32	55.377	0	65.994	6	1	16	19	3	3
P60010	P60010	Actin	ACT1	S000001855	YFL039C					19	27.2695	28.0934	27.9534	27.2416	24.9228	524288	1.6179e+08	2.8639e+08	2.5991e+08	1.5869e+08	3.1805e+07	6	6	16.5	41.689	0	13.83	8	2	5	15	2	1
P31539	P31539	Heat shock protein 104	HSP104	S000003949	YLL026W					19	27.3841	28.5828	26.9252	28.2019	21	524288	1.7516e+08	4.0204e+08	1.2744e+08	3.0875e+08	2097152	11	11	14	102.03	0	23.937	11	3	11	24	3	0
Q04344	Q04344	Hit family protein 1	HNT1	S000002283	YDL125C					23.6752	27.6429	25.0293	26.9143	29.5632	28.389	1.3395e+07	2.0957e+08	3.4243e+07	1.2648e+08	7.9327e+08	3.5151e+08	3	3	36.1	17.679	0	7.4259	0	1	1	4	5	2
Q96VH4	Q96VH4	Putative nitroreductase HBN1	HBN1	S000007548	YCL026C-B					19	27.9691	26.0151	26.4964	29.9254	28.5552	524288	2.6274e+08	6.7816e+07	9.4667e+07	1.0196e+09	3.9444e+08	7	7	40.4	20.994	0	25.453	0	5	4	4	6	6
P33775	P33775	Dolichyl-phosphate-mannose--protein mannosyltransferase 1	PMT1	S000002253	YDL095W					19	28.2057	30.226	19	25.4555	25.1346	524288	3.0958e+08	1.2558e+09	524288	4.6012e+07	3.6835e+07	7	7	12.5	92.674	0	20.261	9	4	7	17	2	1
P32573	P32573	Peroxisomal 2,4-dienoyl-CoA reductase SPS19	SPS19	S000005146	YNL202W					25.0548	29.3417	28.4502	24.962	28.3126	26.2193	3.4853e+07	6.8037e+08	3.6674e+08	3.2682e+07	3.3338e+08	7.8126e+07	6	6	23.6	31.109	0	12.203	7	7	6	9	3	1
P29311	P29311	Protein BMH1	BMH1	S000000979	YER177W					28.6936	29.4459	28.4305	26.9826	27.1687	21	4.3413e+08	7.3132e+08	3.6176e+08	1.3261e+08	1.5087e+08	2097152	4	4	55.1	30.091	0	8.0058	15	8	4	14	2	0
P47154	P47154	CAAX prenyl protease 1	STE24	S000003878	YJR117W					22.4937	29.5059	30.2112	26.4354	26.503	25.3106	5.906e+06	7.6234e+08	1.243e+09	9.0748e+07	9.5102e+07	4.1616e+07	13	13	32.9	52.323	0	39.307	12	7	13	16	2	1
P00330	P00330	Alcohol dehydrogenase 1	ADH1	S000005446	YOL086C					25.6321	29.8831	32.8252	29.4184	29.1652	28.1672	5.2005e+07	9.9015e+08	7.60949e+09	7.1752e+08	6.0199e+08	3.0143e+08	15	10	55.7	36.849	0	50.49	17	7	14	18	4	4
P31382	P31382	Dolichyl-phosphate-mannose--protein mannosyltransferase 2	PMT2	S000000021	YAL023C					24.6384	29.973	30.7393	26.1308	28.1456	26.7813	2.6115e+07	1.0538e+09	1.7925e+09	7.3477e+07	2.9695e+08	1.1534e+08	10	10	17.5	86.869	0	35.104	14	5	10	18	2	1
P47008	P47008	Phosphatidylinositol transfer protein SFH5	SFH5	S000003681	YJL145W					25.4303	30.169	28.1362	26.3309	28.8018	21	4.5216e+07	1.2072e+09	2.9501e+08	8.44089e+07	4.6796e+08	2097152	5	5	23.1	34.388	0	14.094	10	7	5	4	3	1
P38137	P38137	Peroxisomal-coenzyme A synthetase	PCS60	S000000426	YBR222C					29.1518	30.5224	29.982	29.7686	30.0245	29.5382	5.9645e+08	1.5423e+09	1.0604e+09	9.14631e+08	1.0921e+09	7.7962e+08	18	18	37.9	60.488	0	90.267	11	9	14	25	8	13
P22133	P22133	Malate dehydrogenase, cytoplasmic	MDH2	S000005486	YOL126C					19	30.9933	31.3483	19	26.9475	25.5487	524288	2.1375e+09	2.7339e+09	524288	1.2942e+08	4.9083e+07	14	14	57.6	40.73	0	73.685	5	11	14	11	2	2
Q02207;REV__P47107	Q02207	Peroxisomal hydratase-dehydrogenase-epimerase;2-enoyl-CoA hydratase;(3R)-3-hydroxyacyl-CoA dehydrogenase	FOX2	S000001717	YKR009C					30.3446	31.0252	31.3343	29.5066	29.1483	30.1673	1.3634e+09	2.1854e+09	2.7074e+09	7.6273e+08	5.95e+08	1.2058e+09	21	21	32.4	98.702	0	135.76	25	22	18	55	5	12
P17967	P17967	Protein disulfide-isomerase	PDI1	S000000548	YCL043C					26.2809	31.0833	32.3488	28.2534	29.0345	28.8358	8.1534e+07	2.2751e+09	5.46971e+09	3.1997e+08	5.4988e+08	4.7913e+08	20	20	36.4	58.226	0	138.82	23	11	20	27	3	9
P16474	P16474	78 kDa glucose-regulated protein homolog	KAR2	S000003571	YJL034W					27.3875	32.008	33.5998	28.659	29.6208	29.8722	1.7557e+08	4.31891e+09	1.3018e+10	4.2386e+08	8.2555e+08	9.8269e+08	40	39	54.4	74.467	0	242.22	42	22	40	46	8	11
P32419	P32419	Malate dehydrogenase, peroxisomal	MDH3	S000002236	YDL078C					31.1781	33.4957	33.0793	29.768	32.7938	32.0755	2.4296e+09	1.2112e+10	9.07519e+09	9.1425e+08	7.44581e+09	4.5258e+09	23	23	64.1	37.186	0	235.4	21	23	21	24	12	16
P23542	P23542	Aspartate aminotransferase, cytoplasmic	AAT2	S000004017	YLR027C					29.7564	34.0542	35.0763	27.592	29.2797	29.1114	9.06951e+08	1.7838e+10	3.6227e+10	2.0231e+08	6.5174e+08	5.7998e+08	25	25	86.1	46.057	0	154.02	26	20	25	25	5	7
P17255	P17255	V-type proton ATPase catalytic subunit A;Endonuclease PI-SceI	VMA1	S000002344	YDL185W					27.7	34.2326	31.7014	24.4056	28.649	24.9174	2.1804e+08	2.0185e+10	3.4921e+09	2.2223e+07	4.2092e+08	3.1687e+07	31	31	30.5	118.64	0	126.78	34	42	31	34	3	2
Q06451;P53283	Q06451;P53283	Polyamine transporter 3;Polyamine transporter 2	TPO3;TPO2	S000003370;S000006360	YPR156C					19	19	21	25.0162	19	27.3709	524288	524288	2097152	3.3933e+07	524288	1.7356e+08	3	3	7.6	68.065	0.001087	2.5734	0	NaN	0	5	NaN	3
P19073	P19073	Cell division control protein 42	CDC42	S000004219	YLR229C					19	24.1453	27.3834	19	27.0152	26.8681	524288	1.8555e+07	1.7507e+08	524288	1.3564e+08	1.2249e+08	4	4	20.4	21.322	0	10.753	2	1	3	2	1	3
P47068	P47068	Myosin tail region-interacting protein MTI1	BBC1	S000003557	YJL020C					29.8638	27.0179	30.963	27.2272	19	30.1848	9.76991e+08	1.3589e+08	2.0931e+09	1.5711e+08	524288	1.2205e+09	18	18	17.3	128.29	0	147.55	7	4	15	16	1	13
P25294	P25294	Protein SIS1	SIS1	S000004952	YNL007C					21.5017	27.3941	24.5544	25.525	26.6919	22.9326	2.9693e+06	1.7638e+08	2.4639e+07	4.8281e+07	1.0841e+08	8.0055e+06	2	2	5.4	37.59	0	3.7744	3	4	1	8	1	2
P38221	P38221	Phosphatidate cytidylyltransferase	CDS1	S000000233	YBR029C					19	28.0976	27.0274	19	19	25.7057	524288	2.8723e+08	1.3679e+08	524288	524288	5.4724e+07	3	3	3.9	51.822	0	6.3252	4	1	3	5	0	2
Q12402	Q12402	Protein YOP1	YOP1	S000006232	YPR028W					25.2421	30.39	30.5147	24.8341	27.5053	27.9119	3.9684e+07	1.407e+09	1.5341e+09	2.9909e+07	1.9051e+08	2.5253e+08	7	7	29.4	20.269	0	28.711	5	6	6	6	1	3
P31116	P31116	Homoserine dehydrogenase	HOM6	S000003900	YJR139C					19	19	21	24.3383	27.8386	27.2375	524288	524288	2097152	2.1211e+07	2.4002e+08	1.5824e+08	4	4	22	38.502	0	16.13	0	0	0	1	3	4
