# Supplementary material for: Mitochondrial‐derived vesicles retain membrane potential and contain a functional ATP synthase
Source: EMBO Rep. 2023 Mar 17;24(5):e56114. doi: 10.15252/embr.202256114 (PMC10157309; doi:10.15252/embr.202256114)
Supplement: Supplementary file 4 — Dataset EV2 [file EMBR-24-e56114-s006.xlsx]

## Sheet: Dataset EV2
Dataset EV2: Proteins of the mitochondrial vesicles fractions. The vesicle proteins table, a subset of Dataset EV1, contains proteins that were identified and quantified in at least 2 repeats.
Protein IDs	Majority protein IDs	Protein names	Gene names	SGD	ORF Name	Mitochondrial proteins by SGD	Mitochondrial proteins by Uniprot	Mitochondrial proteins by GOCC	Mitochondrial proteins (all annotations)	Log2 EV 1 intensity	Log2 EV 2 intensity	Log2 EV 3 intensity	Log2 Mito 1 intensity	Log2 Mito 2 intensity	Log2 Mito 3 intensity	EV 1 intensity	EV 2 intensity	EV 3 intensity	Mito 1 intensity	Mito 2 intensity	Mito 3 intensity	Razor + unique peptides	Unique peptides	Sequence coverage [%]	Mol. weight [kDa]	Q-value	Score	Razor + unique peptides EV 1	Razor + unique peptides EV 2	Razor + unique peptides EV 3	Razor + unique peptides Mito 1	Razor + unique peptides Mito 2	Razor + unique peptides Mito 3
		Ribosom
Q04599	Q04599	54S ribosomal protein L1, mitochondrial	MRPL1	S000002523	YDR116C	+	x	x	x	23.7981	26.8072	25.5262	28.5111	31.0902	30.8517	1.4586e+07	1.1743e+08	4.8322e+07	3.8257e+08	2.286e+09	1.9377e+09	9	9	52.6	30.996	0	38.604	2	3	2	11	5	9
P32387	P32387	54S ribosomal protein L41, mitochondrial	MRP20	S000002813	YDR405W	+	x	x	x	19	26.9344	21	28.1001	31.3303	30.012	524288	1.2825e+08	2097152	2.8773e+08	2.6999e+09	1.0827e+09	10	10	41.1	30.566	0	18.546	3	3	0	9	9	10
P12686	P12686	37S ribosomal protein MRP13, mitochondrial	MRP13	S000003316	YGR084C	+	x	x	x	26.8345	27.418	21	29.0179	31.8219	30.1726	1.1967e+08	1.7933e+08	2097152	5.4359e+08	3.7962e+09	1.2102e+09	8	8	26.3	38.988	0	21.821	2	4	1	13	10	8
P10662	P10662	37S ribosomal protein MRP1, mitochondrial	MRP1	S000002755	YDR347W	+	x	x	x	24.5629	27.8023	26.8604	29.2742	31.9955	30.8309	2.4784e+07	2.3406e+08	1.2184e+08	6.4927e+08	4.2816e+09	1.91e+09	14	14	47	36.728	0	79.461	2	6	3	15	15	14
Q03976	Q03976	37S ribosomal protein S24, mitochondrial	RSM24	S000002582	YDR175C	+	x	x	x	25.9497	28.2883	21	28.8574	31.1952	29.6742	6.481e+07	3.2781e+08	2097152	4.8633e+08	2.4586e+09	8.5671e+08	9	9	36.7	37.393	0	21.258	2	4	1	10	11	9
Q06678	Q06678	54S ribosomal protein L35, mitochondrial	MRPL35	S000002730	YDR322W	+	x	x	x	19	29.0077	27.8261	28.8564	32.1237	29.5085	524288	5.3976e+08	2.3795e+08	4.8599e+08	4.6795e+09	7.6376e+08	10	10	38.1	42.825	0	57.809	2	5	5	14	13	8
P22354	P22354	54S ribosomal protein L20, mitochondrial	MRPL20	S000001793	YKR085C	+	x	x	x	19	29.5046	26.2661	28.2582	30.9223	29.4907	524288	7.6168e+08	8.07e+07	3.2105e+08	2.0349e+09	7.5436e+08	8	8	57.4	22.392	0	42.888	2	3	2	9	7	8
P36516	P36516	54S ribosomal protein L3, mitochondrial	MRPL3	S000004626	YMR024W	+	x	x	x	24.853	30.5813	26.3919	28.8758	31.7749	30.562	3.0303e+07	1.6065e+09	8.80569e+07	4.9259e+08	3.6744e+09	1.5852e+09	14	14	39	43.999	0	28.417	8	6	3	19	15	13
P19955	P19955	37S ribosomal protein YMR-31, mitochondrial	YMR31	S000001945	YFR049W	+	x	x	x	19	30.9012	29.902	30.2297	34.6029	32.4351	524288	2.0053e+09	1.0032e+09	1.2591e+09	2.6093e+10	5.80689e+09	12	12	90.2	13.689	0	101.15	2	7	9	11	11	12
P36521	P36521	54S ribosomal protein L11, mitochondrial	MRPL11	S000002361	YDL202W	+	x	x	x	19	19	26.1337	29.3372	31.2993	30.8275	524288	524288	7.3623e+07	6.7822e+08	2.6425e+09	1.9055e+09	10	10	51.4	28.515	0	57.916	3	0	2	12	12	10
P36523	P36523	54S ribosomal protein L15, mitochondrial	MRPL15	S000004304	YLR312W-A	+	x	x	x	22.8835	28.0454	26.6466	26.7216	30.9015	30.0097	7.738e+06	2.7702e+08	1.0506e+08	1.1066e+08	2.0058e+09	1.081e+09	7	7	36.8	28.167	0	59.195	3	1	3	7	7	7
P25626	P25626	54S ribosomal protein IMG1, mitochondrial	IMG1	S000000642	YCR046C	+	x	x	x	19	24.0719	26.5447	28.6053	30.5347	29.2181	524288	1.7635e+07	9.7895e+07	4.0837e+08	1.5555e+09	6.2451e+08	9	9	44.4	19.393	0	30.772	1	2	3	9	8	9
Q03430	Q03430	37S ribosomal protein RSM28, mitochondrial	RSM28	S000002902	YDR494W	+	x	x	x	19	25.6737	25.874	28.7483	32.3506	30.9667	524288	5.3526e+07	6.1498e+07	4.5091e+08	5.47641e+09	2.0985e+09	13	13	41.3	41.215	0	109.07	1	2	3	14	19	13
Q01163	Q01163	37S ribosomal protein S23, mitochondrial	RSM23	S000003097	YGL129C	+	x	x	x	19	25.9288	26.5952	29.3637	31.6765	30.6285	524288	6.3877e+07	1.0138e+08	6.9078e+08	3.4323e+09	1.66e+09	20	20	48.7	50.866	0	90.452	1	2	4	20	19	17
P51998	P51998	54S ribosomal protein YmL6, mitochondrial	YML6	S000004487	YML025C	+	x	x	x	25.0939	28.4994	26.4625	28.8681	32.2658	31.3126	3.5812e+07	3.7948e+08	9.247e+07	4.8995e+08	5.1638e+09	2.667e+09	11	11	45.5	31.969	0	35.765	1	2	3	13	13	11
P53163	P53163	54S ribosomal protein L12, mitochondrial	MNP1	S000003036	YGL068W	+	x	x	x	23.4298	28.5432	29.2097	30.4255	33.5216	31.3509	1.13e+07	3.9116e+08	6.2088e+08	1.4421e+09	1.2331e+10	2.7388e+09	11	11	62.4	20.65	0	119.22	0	3	4	11	10	10
		Outer membrane
P28321	P28321	Monoglyceride lipase	YJU3	S000001577	YKL094W	+		x	x	23.7619	28.2677	29.3546	28.4705	29.2846	26.9175	1.4225e+07	3.2316e+08	6.8644e+08	3.7193e+08	6.5394e+08	1.2676e+08	7	7	28.4	35.562	0	38.57	6	5	6	14	6	3
P38626	P38626	NADH-cytochrome b5 reductase 1	CBR1	S000001305	YIL043C	+		x	x	19	28.8763	30.7614	19	26.0345	27.1661	524288	4.9276e+08	1.8201e+09	524288	6.8732e+07	1.506e+08	17	17	64.8	31.493	0	53.295	12	5	16	18	2	6
P38756	P38756	tRNA threonylcarbamoyladenosine dehydratase 1	TCD1	S000001045	YHR003C	+		x	x	25.7827	30.0034	28.3486	23.9274	26.687	27.4108	5.7727e+07	1.0763e+09	3.418e+08	1.5954e+07	1.0804e+08	1.7843e+08	7	7	20	48.883	0	19.217	2	9	6	3	2	4
P40008	P40008	Protein FMP52, mitochondrial	FMP52	S000000806	YER004W	+	x	x	x	29.0812	30.4978	30.4314	28.9651	30.5928	30.5906	5.6797e+08	1.5162e+09	1.448e+09	5.2404e+08	1.6194e+09	1.6169e+09	14	14	70.6	25.086	0	51.392	9	6	12	14	5	7
P47031	P47031	Mitochondrial outer membrane protein IML2	IML2	S000003618	YJL082W	+	x	x	x	22.7919	30.5031	21	19	26.4056	26.4175	7.2616e+06	1.5218e+09	2097152	524288	8.8895e+07	8.9634e+07	3	3	4.7	82.535	0	5.7827	2	13	0	8	3	3
P32792	P32792	UPF0744 protein YSC83	YSC83	S000001059	YHR017W	+		x	x	19	31.0563	29.2126	27.1323	27.7912	28.5784	524288	2.2329e+09	6.2211e+08	1.4711e+08	2.3227e+08	4.0082e+08	10	10	31.2	44.235	0	32.63	2	10	10	7	3	5
Q06089	Q06089	Uncharacterized mitochondrial outer membrane protein YPR098C	YPR098C	S000006302			x	x	x	19	31.6566	27.8906	27.3781	30.3432	28.6672	524288	3.3852e+09	2.4883e+08	1.7443e+08	1.3621e+09	4.2626e+08	5	5	17.4	17.731	0	16.51	3	6	4	5	3	4
P40515	P40515	Mitochondria fission 1 protein	FIS1	S000001327	YIL065C	+	x	x	x	19	31.8334	28.5723	28.8248	30.5401	29.1103	524288	3.8266e+09	3.9914e+08	4.7549e+08	1.5613e+09	5.7951e+08	6	6	47.1	17.733	0	16.187	9	13	5	13	7	6
P38825	P38825	Protein TOM71	TOM71	S000001159	YHR117W	+		x	x	26.824	32.0502	30.8382	19	28.2586	28.9919	1.188e+08	4.447e+09	1.9196e+09	524288	3.2113e+08	5.3386e+08	18	18	36.6	71.855	0	93.148	6	17	18	9	4	8
Q04458	Q04458	Fatty aldehyde dehydrogenase HFD1	HFD1	S000004716	YMR110C	+		x	x	26.5823	32.617	32.3696	29.4294	30.9819	30.2109	1.0048e+08	6.58729e+09	5.54899e+09	7.2298e+08	2.1207e+09	1.2428e+09	20	20	38.3	59.978	0	104.91	16	20	18	25	13	13
P36060	P36060	NADH-cytochrome b5 reductase 2;NADH-cytochrome b5 reductase p34 form;NADH-cytochrome b5 reductase p32 form	MCR1	S000001633	YKL150W	+		x	x	26.5836	33.3108	32.69	29.4409	33.3232	33.6031	1.0057e+08	1.0655e+10	6.92919e+09	7.2879e+08	1.0747e+10	1.3048e+10	27	27	75.8	34.137	0	244.85	14	17	21	22	18	25
P54783	P54783	D-arabinono-1,4-lactone oxidase	ALO1	S000004551	YML086C	+		x	x	24.8984	34.3184	32.3481	31.0244	32.7661	32.3529	3.1273e+07	2.1423e+10	5.4669e+09	2.1841e+09	7.3041e+09	5.4852e+09	24	24	45.4	59.493	0	111.57	11	30	22	26	14	16
P23644	P23644	Mitochondrial import receptor subunit TOM40	TOM40	S000004816	YMR203W	+	x	x	x	23.8993	34.3394	32.8921	30.8958	32.5306	32.9025	1.5646e+07	2.1737e+10	7.9707e+09	1.9979e+09	6.2042e+09	8.02851e+09	16	16	70.8	42.038	0	323.31	10	17	16	11	9	9
P07213	P07213	Mitochondrial import receptor subunit TOM70	TOM70	S000005065	YNL121C	+	x	x	x	19.5012	34.54	34.2538	19	27.38	30.6218	742070	2.4979e+10	2.0485e+10	524288	1.7466e+08	1.6523e+09	39	39	69	70.122	0	323.31	18	28	36	8	2	18
P38325	P38325	Mitochondrial outer membrane protein OM14	OM14	S000000434	YBR230C	+	x	x	x	19	34.6828	33.4725	28.8588	34.5828	32.8196	524288	2.7579e+10	1.1919e+10	4.8681e+08	2.5731e+10	7.58019e+09	7	7	56.7	14.609	0	238.08	4	9	7	4	9	5
P16547;REV__P39715;P43565	P16547	Mitochondrial outer membrane protein OM45	OM45	S000001398;S000001861	YIL136W	+	x	x	x	27.3415	35.626	34.7928	32.3298	34.6325	33.2165	1.7006e+08	5.3027e+10	2.9763e+10	5.3982e+09	2.6634e+10	9.9805e+09	45	45	80.2	44.58	0	323.31	36	49	45	53	33	33
P04840	P04840	Mitochondrial outer membrane protein porin 1	POR1	S000005000	YNL055C	+	x	x	x	31.4349	38.8673	37.7169	35.8735	37.9588	37.7705	2.903e+09	5.0143e+11	2.259e+11	6.29509e+10	2.6714e+11	2.3445e+11	34	34	99.6	30.428	0	323.31	24	30	29	27	28	30
P35180	P35180	Mitochondrial import receptor subunit TOM20	TOM20	S000003314	YGR082W	+	x	x	x	19	29.1561	29.8134	24.1551	28.0596	29.6949	524288	5.9822e+08	9.4348e+08	1.8682e+07	2.7975e+08	8.691e+08	6	6	46.4	20.317	0	47.236	1	3	5	2	2	4
Q02863	Q02863	Ubiquitin carboxyl-terminal hydrolase 16	UBP16	S000005993	YPL072W	+		x	x	19	29.2062	26.5527	19	27.5896	24.9576	524288	6.1934e+08	9.8438e+07	524288	2.0198e+08	3.2583e+07	5	5	12.4	56.919	0	21.461	0	9	5	2	3	2
P14693	P14693	Sorting assembly machinery 35 kDa subunit	SAM35	S000001125	YHR083W	+		x	x	19	29.7784	27.0235	26.6656	26.5231	27.4755	524288	9.2086e+08	1.3642e+08	1.0645e+08	9.64361e+07	1.8661e+08	4	4	17.6	37.404	0	27.538	1	9	2	3	2	2
P49334	P49334	Mitochondrial import receptor subunit TOM22	TOM22	S000005075	YNL131W	+	x	x	x	19	30.5535	29.0265	19	28.0584	29.0828	524288	1.5759e+09	5.4681e+08	524288	2.7952e+08	5.6858e+08	4	4	34.2	16.79	0	33.737	0	4	4	3	3	4
P38169	P38169	Kynurenine 3-monooxygenase	BNA4	S000000194	YBL098W	+		x	x	19	30.5849	26.9587	26.6585	28.3443	26.3363	524288	1.6105e+09	1.3043e+08	1.0593e+08	3.4078e+08	8.4723e+07	5	5	15.4	52.429	0	12.646	0	10	3	4	2	3
P36101	P36101	tRNA threonylcarbamoyladenosine dehydratase 2	TCD2	S000001510	YKL027W	+		x	x	24.4205	30.7027	29.7556	26.441	29.2127	28.8381	2.2455e+07	1.7476e+09	9.0642e+08	9.1105e+07	6.2214e+08	4.7989e+08	15	15	40.5	50.265	0	50.951	1	13	13	8	5	6
P53969	P53969	Sorting assembly machinery 50 kDa subunit	SAM50	S000004971	YNL026W	+		x	x	19	31.47	29.2024	27.1376	29.5078	27.8446	524288	2.9746e+09	6.1775e+08	1.4765e+08	7.6334e+08	2.4102e+08	14	14	39.3	54.405	0	62.341	1	25	11	10	8	5
		Inner membrane
P37267	P37267	Assembly factor CBP4	CBP4	S000003406	YGR174C	+		x	x	19	24.2269	26.747	26.6486	30.7095	29.4707	524288	1.9635e+07	1.1263e+08	1.052e+08	1.7558e+09	7.4397e+08	8	8	59.2	17.532	0	27.587	2	2	5	6	8	6
Q08023	Q08023	Protein FMP25, mitochondrial	FMP25	S000004067	YLR077W	+	x	x	x	26.8301	25.7438	21	27.5088	30.8503	28.2386	1.1931e+08	5.619e+07	2097152	1.9097e+08	1.9358e+09	3.1671e+08	4	4	8.1	66.689	0	66.01	2	2	1	9	9	4
P32897	P32897	Mitochondrial import inner membrane translocase subunit TIM23	TIM23	S000005300		+	x	x	x	19	26.5192	25.9456	27.8586	31.1712	30.3667	524288	9.6178e+07	6.4624e+07	2.4338e+08	2.418e+09	1.3845e+09	6	6	41.4	23.243	0	54.966	2	2	1	7	4	6
P32843	P32843	Mitochondrial escape protein 2	YME2	S000004917		+	x	x	x	19	27.2638	25.63	28.8947	31.8697	30.8898	524288	1.6115e+08	5.1926e+07	4.9909e+08	3.924e+09	1.9896e+09	15	15	21.5	96.687	0	55.128	2	2	3	23	18	14
P40035	P40035	Mitochondrial phosphate carrier protein 2	PIC2	S000000855	YER053C	+	x	x	x	19	27.2838	25.2277	28.875	30.5726	29.5916	524288	1.634e+08	3.9292e+07	4.9233e+08	1.5969e+09	8.0904e+08	7	7	19.7	33.528	0	18.416	4	2	2	14	7	7
Q02776	Q02776	Mitochondrial import inner membrane translocase subunit TIM50	TIM50	S000005984	YPL063W	+	x	x	x	19	27.5837	27.5085	30.0821	32.9734	31.9645	524288	2.0115e+08	1.9094e+08	1.1366e+09	8.4331e+09	4.1907e+09	17	17	39.7	55.098	0	107.34	4	2	5	22	14	16
P40086	P40086	Cytochrome c oxidase assembly protein COX15	COX15	S000000943	YER141W	+		x	x	19	27.7305	26.351	30.8667	32.8652	30.7421	524288	2.227e+08	8.5592e+07	1.9579e+09	7.8236e+09	1.7959e+09	13	13	25.7	54.658	0	25.189	6	4	3	16	14	13
P32335	P32335	Protein MSS51, mitochondrial	MSS51	S000004193	YLR203C	+	x	x	x	19	27.8207	27.7796	29.4721	32.6134	31.5775	524288	2.3706e+08	2.304e+08	7.4471e+08	6.57051e+09	3.2046e+09	16	16	40.6	50.88	0	40.743	4	2	5	19	15	15
Q08179	Q08179	Mitochondrial distribution and morphology protein 38	MDM38	S000005387	YOL027C	+	x	x	x	23.3069	28.0846	26.5869	31.9455	33.7742	32.5357	1.0377e+07	2.8464e+08	1.008e+08	4.1358e+09	1.4691e+10	6.2262e+09	26	26	45.2	65.004	0	116.65	2	4	3	38	27	26
P53140	P53140	Protein RMD9, mitochondrial	RMD9	S000003075	YGL107C	+	x	x	x	25.8776	28.49	27.8945	28.083	31.0467	30.459	6.1648e+07	3.77e+08	2.4951e+08	2.8434e+08	2.2181e+09	1.476e+09	13	13	22.8	74.595	0	85.897	3	5	4	15	11	12
P40961	P40961	Prohibitin-1	PHB1	S000003364	YGR132C	+		x	x	19	28.6095	28.225	31.6661	33.6642	31.6726	524288	4.0957e+08	3.1374e+08	3.4076e+09	1.3612e+10	3.4229e+09	14	14	65.5	31.427	0	168.97	6	7	6	15	18	13
P35191	P35191	DnaJ homolog 1, mitochondrial	MDJ1	S000001878	YFL016C	+	x	x	x	24.5569	28.8717	25.8037	31.2472	33.8966	32.5921	2.4681e+07	4.9119e+08	5.8572e+07	2.5488e+09	1.5992e+10	6.47429e+09	22	22	46.6	55.56	0	121.79	6	6	4	32	25	21
P38988	P38988	Mitochondrial GTP/GDP carrier protein 1	GGC1	S000002357	YDL198C	+	x	x	x	19	28.9769	28.589	31.0101	33.2345	31.98	524288	5.2835e+08	4.0377e+08	2.1626e+09	1.0106e+10	4.2357e+09	19	19	60.7	33.215	0	62.022	4	6	8	20	21	17
P53721	P53721	Respiratory supercomplex factor 2, mitochondrial	RCF2	S000005301		+	x	x	x	19	29.4179	26.1592	31.4055	34.1356	32.6705	524288	7.1727e+08	7.4939e+07	2.8444e+09	1.8873e+10	6.8362e+09	10	10	23.7	25.344	0	44.42	4	4	1	12	10	10
P50085	P50085	Prohibitin-2	PHB2	S000003463	YGR231C	+		x	x	19	29.6497	28.738	32.0715	34.9603	32.393	524288	8.4228e+08	4.477e+08	4.5133e+09	3.3428e+10	5.64e+09	17	17	40.6	34.406	0	66.341	7	10	8	20	23	15
Q01852	Q01852	Mitochondrial import inner membrane translocase subunit TIM44	TIM44	S000001284	YIL022W	+	x	x	x	27.9223	29.7686	29.0176	31.0183	33.6194	32.1976	2.5436e+08	9.1464e+08	5.4347e+08	2.1749e+09	1.3196e+10	4.9253e+09	27	27	52.4	48.854	0	190.34	6	10	16	25	28	25
Q03028	Q03028	Mitochondrial 2-oxodicarboxylate carrier 1	ODC1	S000006055	YPL134C	+	x	x	x	19	30.1029	27.9896	31.7245	33.7296	32.498	524288	1.1531e+09	2.665e+08	3.5483e+09	1.4244e+10	6.06561e+09	19	19	42.6	34.206	0	98.106	8	7	7	15	20	19
Q04013	Q04013	Mitochondrial DNA replication protein YHM2	YHM2	S000004854	YMR241W	+	x	x	x	22.1512	30.3679	29.9252	31.3426	34.064	33.5432	4.6576e+06	1.3856e+09	1.0195e+09	2.723e+09	1.7959e+10	1.2517e+10	17	17	45.5	34.184	0	323.31	8	9	7	14	16	17
P16622	P16622	Ferrochelatase, mitochondrial	HEM15	S000005702	YOR176W	+	x	x	x	19	30.5754	29.262	31.0776	34.5976	32.6312	524288	1.6e+09	6.4378e+08	2.2662e+09	2.5996e+10	6.65241e+09	17	17	50.4	44.596	0	150.29	7	10	7	22	23	15
P33303	P33303	Succinate/fumarate mitochondrial transporter	SFC1	S000003856	YJR095W	+	x	x	x	20.9124	30.9508	29.4077	32.3555	34.7493	33.4555	1.9736e+06	2.0755e+09	7.1221e+08	5.4951e+09	2.8878e+10	1.1779e+10	21	21	70.8	35.34	0	92.589	13	11	6	23	21	21
P07275	P07275	Delta-1-pyrroline-5-carboxylate dehydrogenase, mitochondrial	PUT2	S000001079	YHR037W	+	x	x	x	19	31.4447	29.1071	31.6809	34.5695	32.4053	524288	2.9227e+09	5.7824e+08	3.4426e+09	2.5495e+10	5.68791e+09	26	26	55.1	64.434	0	243.76	3	20	10	25	26	23
P32340	P32340	Rotenone-insensitive NADH-ubiquinone oxidoreductase, mitochondrial	NDI1	S000004589	YML120C	+	x	x	x	22.4899	32.7471	32.1308	33.2409	36.9173	35.9136	5.8904e+06	7.2085e+09	4.7025e+09	1.0151e+10	1.2978e+11	6.47269e+10	37	37	68.2	57.249	0	323.31	25	25	23	40	42	36
P32891	P32891	D-lactate dehydrogenase [cytochrome] 1, mitochondrial	DLD1	S000002333	YDL174C	+	x	x	x	30.6684	34.3525	33.0553	31.8045	35.0541	34.9482	1.7065e+09	2.1935e+10	8.92569e+09	3.7507e+09	3.5673e+10	3.3147e+10	44	44	69.8	65.292	0	323.31	14	19	26	44	39	39
P23641	P23641	Mitochondrial phosphate carrier protein;Mitochondrial phosphate carrier protein, N-terminally processed	MIR1	S000003838	YJR077C	+	x	x	x	28.4535	34.784	33.717	35.0304	37.4766	36.8786	3.6758e+08	2.9582e+10	1.412e+10	3.5092e+10	1.9124e+11	1.2635e+11	24	24	90	32.812	0	323.31	15	20	22	21	26	23
P0CS90	P0CS90	Heat shock protein SSC1, mitochondrial	SSC1	S000003806	YJR045C	+	x	x	x	31.4103	35.5924	33.6652	36.3368	38.1637	37.3655	2.854e+09	5.1805e+10	1.3622e+10	8.6791e+10	3.0791e+11	1.7707e+11	73	64	72	70.627	0	323.31	40	48	37	65	75	71
P19882	P19882	Heat shock protein 60, mitochondrial	HSP60	S000004249	YLR259C	+	x	x	x	29.4757	35.8884	34.3334	35.9141	38.563	37.073	7.4657e+08	6.3605e+10	2.1646e+10	6.4749e+10	4.0609e+11	1.4457e+11	63	63	78.7	60.751	0	323.31	33	60	50	58	72	63
P32331	P32331	Carrier protein YMC1, mitochondrial	YMC1	S000006262	YPR058W	+	x	x	x	19	19	25.7184	28.4905	31.8112	29.7152	524288	524288	5.5208e+07	3.7713e+08	3.768e+09	8.81391e+08	9	9	36.2	33.375	0	175.3	2	0	3	10	15	9
Q06493	Q06493	LETM1 domain-containing protein YLH47, mitochondrial	YLH47	S000006329	YPR125W	+	x	x	x	23.5013	25.5785	26.7332	29.1798	32.6829	30.0603	1.1874e+07	5.0106e+07	1.1156e+08	6.0811e+08	6.8948e+09	1.1196e+09	12	12	31.5	52.174	0	46.934	1	2	4	14	13	10
Q6Q560	Q6Q560	Protein ISD11	ISD11	S000007237	YER048W-A	+		x	x	19	26.7482	21	27.9335	31.6444	28.7254	524288	1.1272e+08	2097152	2.5635e+08	3.3567e+09	4.4381e+08	6	6	66	11.266	0	10.565	1	4	2	11	9	6
P32796	P32796	Carnitine O-acetyltransferase, mitochondrial	CAT2	S000004506	YML042W	+	x	x	x	19	26.8983	27.3204	31.5043	33.9452	32.2825	524288	1.2508e+08	1.6759e+08	3.046e+09	1.6539e+10	5.22389e+09	19	19	35.8	77.241	0	136.71	0	5	5	27	24	19
P47127	P47127	Altered inheritance of mitochondria protein 24, mitochondrial	AIM24	S000003841		+	x	x	x	19	27.0788	25.4322	29.3096	32.2629	31.5229	524288	1.4175e+08	4.5275e+07	6.6539e+08	5.15359e+09	3.0856e+09	20	20	40.1	44.427	0	57.296	0	4	3	23	18	20
P38072	P38072	Protein SCO2, mitochondrial	SCO2	S000000228	YBR024W	+	x	x	x	19	27.3968	25.1399	28.5653	30.6021	28.3585	524288	1.7671e+08	3.6971e+07	3.9719e+08	1.6299e+09	3.4416e+08	5	5	19.6	34.888	0	32.441	0	2	3	4	6	4
Q08822	Q08822	Probable electron transfer flavoprotein-ubiquinone oxidoreductase, mitochondrial	CIR2	S000005883	YOR356W	+	x	x	x	19	27.6179	25.6651	29.3745	33.2232	30.4868	524288	2.0597e+08	5.3206e+07	6.96e+08	1.0027e+10	1.5047e+09	20	20	41.2	69.633	0	96.954	0	5	2	25	24	19
P32317	P32317	Protein AFG1	AFG1	S000000778	YEL052W	+		x	x	27.0116	27.6324	25.0466	28.2807	31.7344	29.709	1.353e+08	2.0805e+08	3.4656e+07	3.2608e+08	3.5727e+09	8.7761e+08	11	11	30.5	58.264	0	94.207	0	5	2	13	15	10
P08466	P08466	Mitochondrial nuclease	NUC1	S000003744	YJL208C	+	x	x	x	19	27.8856	25.9374	27.2533	31.4449	29.903	524288	2.4798e+08	6.4257e+07	1.5998e+08	2.9232e+09	1.0039e+09	10	10	46.8	37.209	0	48.016	0	5	3	7	12	8
P38523	P38523	GrpE protein homolog, mitochondrial	MGE1	S000005758	YOR232W	+	x	x	x	28.8401	28.8209	27.0181	31.0926	33.426	30.9438	4.8056e+08	4.7419e+08	1.3591e+08	2.2899e+09	1.1541e+10	2.0654e+09	11	11	35.1	26.066	0	21.705	1	4	4	14	14	11
		ATPase
P33311	P33311	ATP-dependent permease MDL2, mitochondrial	MDL2	S000006191	YPL270W	+	x	x	x	19	24.0178	24.4763	29.282	32.3518	30.8115	524288	1.6985e+07	2.334e+07	6.5279e+08	5.4812e+09	1.8844e+09	20	19	28.2	85.136	0	56.581	2	1	2	23	14	20
P18239;P18238	P18239	ADP,ATP carrier protein 2	PET9	S000000126;S000000289	YBL030C	+		x	x	30.6007	36.0185	34.7376	36.0389	38.4046	37.5465	1.6283e+09	6.9607e+10	2.8645e+10	7.05999e+10	3.6386e+11	2.0074e+11	38	35	66.7	34.426	0	323.31	26	31	29	38	45	37
P00830	P00830	ATP synthase subunit beta, mitochondrial	ATP2	S000003882	YJR121W	+	x	x	x	35.6444	38.0645	37.2196	36.9414	39.8662	38.9997	5.3708e+10	2.8745e+11	1.6003e+11	1.3197e+11	1.0021e+12	5.49629e+11	45	45	77.1	54.793	0	323.31	29	40	38	44	48	45
P04710	P04710	ADP,ATP carrier protein 1	AAC1	S000004660	YMR056C	+		x	x	26.8614	31.9941	30.0307	32.1246	33.4759	33.1775	1.2192e+08	4.2775e+09	1.0968e+09	4.68249e+09	1.1947e+10	9.71461e+09	7	7	32.7	34.12	0	39.708	5	4	3	16	11	7
P15424	P15424	ATP-dependent RNA helicase MSS116, mitochondrial	MSS116	S000002602	YDR194C	+	x	x	x	25.6812	28.5553	27.1756	29.3511	32.5651	30.659	5.3805e+07	3.9446e+08	1.5159e+08	6.8478e+08	6.3542e+09	1.6954e+09	19	19	37.5	76.268	0	45.544	5	4	3	21	18	17
P81449	P81449	ATP synthase subunit e, mitochondrial	TIM11	S000007255	YDR322C-A	+	x	x	x	22.9139	29.6472	29.6623	30.1435	34.166	32.0704	7.9024e+06	8.4083e+08	8.4964e+08	1.186e+09	1.9275e+10	4.5098e+09	12	12	75	10.875	0	86.005	2	5	8	11	14	11
Q12233	Q12233	ATP synthase subunit g, mitochondrial	ATP20	S000006224	YPR020W	+	x	x	x	25.7744	31.7931	29.7391	31.1925	34.2289	31.9821	5.7394e+07	3.7211e+09	8.961e+08	2.4541e+09	2.0134e+10	4.242e+09	8	8	62.6	12.921	0	24.517	5	7	6	8	10	7
Q06405	Q06405	ATP synthase subunit f, mitochondrial	ATP17	S000002785	YDR377W	+	x	x	x	25.0828	32.865	31.2413	32.271	35.8197	32.8593	3.5536e+07	7.82279e+09	2.5385e+09	5.1824e+09	6.06449e+10	7.79201e+09	5	5	39.6	11.312	0	10.741	5	5	4	6	5	5
P30902	P30902	ATP synthase subunit d, mitochondrial	ATP7	S000001499	YKL016C	+	x	x	x	25.6613	32.9984	32.5227	33.8991	36.2243	34.8441	5.3066e+07	8.58031e+09	6.1702e+09	1.6019e+10	8.02761e+10	3.084e+10	24	24	91.4	19.809	0	323.31	10	13	13	22	24	24
P05626	P05626	ATP synthase subunit 4, mitochondrial	ATP4	S000005999	YPL078C	+	x	x	x	25.2779	33.0045	32.0455	33.8908	36.5953	35.7437	4.0682e+07	8.6166e+09	4.4326e+09	1.5928e+10	1.0382e+11	5.75339e+10	19	19	54.1	26.925	0	222.36	11	14	11	20	26	19
P38077	P38077	ATP synthase subunit gamma, mitochondrial	ATP3	S000000243	YBR039W	+	x	x	x	31.2352	33.7249	32.4359	33.989	36.8901	36.0508	2.5277e+09	1.4197e+10	5.8102e+09	1.7049e+10	1.2736e+11	7.1184e+10	27	27	74.9	34.35	0	323.31	13	24	16	24	37	27
P09457;REV__Q12276	P09457	ATP synthase subunit 5, mitochondrial	ATP5	S000002706	YDR298C	+	x	x	x	30.6192	33.9448	32.8307	34.1534	36.804	35.4503	1.6493e+09	1.6535e+10	7.63891e+09	1.9107e+10	1.1998e+11	4.6946e+10	20	20	77.4	22.814	0	283.22	14	20	18	20	25	18
P05030	P05030	Plasma membrane ATPase 1	PMA1	S000002976	YGL008C	+			x	31.1084	34.3696	33.9524	36.6748	37.5314	36.5272	2.3151e+09	2.2197e+10	1.6622e+10	1.097e+11	1.9865e+11	9.9032e+10	55	21	50.9	99.618	0	323.31	26	28	36	58	45	54
P07251	P07251	ATP synthase subunit alpha, mitochondrial	ATP1	S000000195	YBL099W	+	x	x	x	34.9177	37.4167	36.8338	37.2934	39.9222	38.9357	3.2455e+10	1.8346e+11	1.2248e+11	1.6843e+11	1.0418e+12	5.258e+11	53	53	73.4	58.607	0	323.31	39	58	46	55	65	49
P01098	P01098	ATPase-stabilizing factor 9 kDa, mitochondrial	STF1	S000007232	YDL130W-A	+	x	x	x	19	28.0447	24.9623	26.5071	33.2207	28.0243	524288	2.7689e+08	3.2688e+07	9.5372e+07	1.001e+10	2.7299e+08	6	6	50	10.062	0	12.703	0	3	2	6	7	6
P21306	P21306	ATP synthase subunit epsilon, mitochondrial	ATP15	S000006192	YPL271W	+	x	x	x	19	29.805	30.1164	30.6149	33.953	31.4774	524288	9.38011e+08	1.164e+09	1.6444e+09	1.6629e+10	2.9899e+09	6	6	91.9	6.7425	0	101.58	0	4	5	6	6	4
Q12349	Q12349	ATP synthase subunit H, mitochondrial	ATP14	S000004286	YLR295C	+	x	x	x	26.5349	29.8367	31.4017	31.3657	33.2534	32.9745	9.72309e+07	9.58841e+08	2.8369e+09	2.767e+09	1.0239e+10	8.4393e+09	3	3	62.1	14.128	0	45.293	0	2	3	3	2	2
P81450	P81450	ATP synthase subunit J, mitochondrial	ATP18	S000007247	YML081C-A	+	x	x	x	19	30.4834	28.7969	29.2821	34.3414	30.3955	524288	1.5011e+09	4.6636e+08	6.528e+08	2.1767e+10	1.4124e+09	6	6	45.8	6.6877	0	11.994	1	4	3	6	8	6
P01097	P01097	ATPase inhibitor, mitochondrial	INH1	S000002340	YDL181W	+	x	x	x	23.9506	31.4232	30.0996	29.4955	35.3501	32.2743	1.6213e+07	2.8796e+09	1.1505e+09	7.5688e+08	4.3796e+10	5.1944e+09	8	8	60	9.87	0	30.034	0	5	5	8	10	7
Q12165;P26637	Q12165	ATP synthase subunit delta, mitochondrial	ATP16	S000002162;S000006081	YDL004W	+	x	x	x	26.4494	31.5867	30.6032	29.0082	35.179	32.9374	9.1638e+07	3.2252e+09	1.6311e+09	5.3994e+08	3.8899e+10	8.2249e+09	8	8	55.6	17.02	0	234.52	1	5	5	6	8	7
		Respiratory chain complexes
P37298	P37298	Succinate dehydrogenase [ubiquinone] cytochrome b small subunit, mitochondrial	SDH4	S000002585	YDR178W	+	x	x	x	19	25.9132	28.8455	31.4326	32.4931	31.2739	524288	6.319e+07	4.8234e+08	2.8984e+09	6.0451e+09	2.5965e+09	7	7	30.9	20.248	0	80.327	4	1	3	9	6	6
P00175;REV__O13544	P00175	Cytochrome b2, mitochondrial	CYB2	S000004518	YML054C	+	x	x	x	30.9344	31.5095	35.6073	31.7712	34.6896	34.2684	2.052e+09	3.057e+09	5.2343e+10	3.6651e+09	2.7708e+10	2.0692e+10	40	40	66.8	65.539	0	323.31	15	11	38	39	32	27
P07143	P07143	Cytochrome c1, heme protein, mitochondrial	CYT1	S000005591	YOR065W	+	x	x	x	19	31.3091	31.3587	32.5126	35.6108	34.3236	524288	2.6606e+09	2.7536e+09	6.12749e+09	5.2471e+10	2.15e+10	11	11	51.1	34.054	0	159.66	9	6	7	14	13	10
P04037	P04037	Cytochrome c oxidase subunit 4, mitochondrial	COX4	S000003155	YGL187C	+	x	x	x	26.5809	30.657	31.4921	31.9803	34.7206	33.1505	1.0038e+08	1.6931e+09	3.0205e+09	4.2366e+09	2.8311e+10	9.53469e+09	10	10	79.4	17.142	0	139.98	2	4	7	11	7	10
P00424	P00424	Cytochrome c oxidase polypeptide 5A, mitochondrial	COX5A	S000004997	YNL052W	+	x	x	x	23.9487	30.6642	30.1799	32.1212	34.4932	31.8341	1.6191e+07	1.7016e+09	1.2163e+09	4.6713e+09	2.4182e+10	3.8284e+09	7	5	47.7	17.14	0	49.816	5	3	7	11	9	7
P33421	P33421	Succinate dehydrogenase [ubiquinone] cytochrome b subunit, mitochondrial	SDH3	S000001624	YKL141W	+	x	x	x	24.2551	30.8287	29.9791	31.9518	33.9701	33.1675	2.0022e+07	1.907e+09	1.0583e+09	4.1539e+09	1.6828e+10	9.64729e+09	6	6	22.7	22.068	0	19.212	4	5	5	7	5	6
P07255	P07255	Cytochrome c oxidase subunit 7A	COX9	S000002225	YDL067C	+		x	x	19	29.9585	28.2216	29.662	33.1941	31.5181	524288	1.0433e+09	3.13e+08	8.495e+08	9.82731e+09	3.0754e+09	5	5	37.3	6.9631	0	13.269	5	5	4	6	6	5
P08525	P08525	Cytochrome b-c1 complex subunit 8	QCR8	S000003702	YJL166W	+		x	x	24.1591	30.0186	29.7865	30.8454	33.1468	30.1075	1.8733e+07	1.0877e+09	9.2604e+08	1.9293e+09	9.5103e+09	1.1568e+09	5	5	68.1	10.974	0	27.093	3	4	5	8	4	5
P00401;P03877;Q9ZZX1	P00401	Cytochrome c oxidase subunit 1	COX1	S000007260;S000007263;S000007265		+		x	x	19	30.6264	30.1486	30.2675	34.3635	33.0955	524288	1.6576e+09	1.1902e+09	1.2925e+09	2.2103e+10	9.17751e+09	3	3	8.8	58.797	0	151.84	3	2	2	6	4	3
P37299	P37299	Cytochrome b-c1 complex subunit 10	QCR10	S000003529	YHR001W-A	+		x	x	19	31.1498	30.8826	31.7373	34.3109	32.402	524288	2.3824e+09	1.9797e+09	3.5799e+09	2.1311e+10	5.6752e+09	6	6	55.8	8.5928	0	56.925	5	4	5	6	6	6
P00427	P00427	Cytochrome c oxidase subunit 6, mitochondrial	COX6	S000001093	YHR051W	+	x	x	x	28.3385	31.8486	31.1812	31.8006	34.9435	33.2767	3.3942e+08	3.8672e+09	2.4349e+09	3.7405e+09	3.3039e+10	1.0406e+10	6	6	43.9	17.341	0	97.352	8	9	5	10	10	6
P08067	P08067	Cytochrome b-c1 complex subunit Rieske, mitochondrial	RIP1	S000000750	YEL024W	+	x	x	x	25.9333	32.2507	32.6513	32.4899	36.0498	34.7104	6.4078e+07	5.1101e+09	6.74581e+09	6.0318e+09	7.11319e+10	2.811e+10	14	14	60	23.365	0	175.06	7	8	11	14	13	14
P21801	P21801	Succinate dehydrogenase [ubiquinone] iron-sulfur subunit, mitochondrial	SDH2	S000003964	YLL041C	+	x	x	x	27.0893	32.7428	32.0983	33.6623	36.4031	35.394	1.4279e+08	7.1871e+09	4.5977e+09	1.3594e+10	9.0874e+10	4.5149e+10	21	21	69.5	30.231	0	189.51	11	12	12	18	27	21
P00128	P00128	Cytochrome b-c1 complex subunit 7	QCR7	S000002937	YDR529C	+		x	x	25.3567	32.7644	32.1786	32.9385	36.6557	34.7831	4.2966e+07	7.29561e+09	4.8611e+09	8.23141e+09	1.0826e+11	2.9564e+10	13	13	85.8	14.565	0	196.5	4	8	10	12	13	12
Q00711	Q00711	Succinate dehydrogenase [ubiquinone] flavoprotein subunit, mitochondrial	SDH1	S000001631	YKL148C	+	x	x	x	27.7195	33.8605	33.0666	35.0783	37.5758	36.2196	2.2101e+08	1.5597e+10	8.99571e+09	3.6276e+10	2.0486e+11	8.0016e+10	50	44	73.6	70.229	0	323.31	17	22	33	45	55	48
P07256	P07256	Cytochrome b-c1 complex subunit 1, mitochondrial	COR1	S000000141	YBL045C	+	x	x	x	29.6918	34.7288	33.9177	34.7793	37.8434	36.5365	8.6721e+08	2.8472e+10	1.6227e+10	2.9486e+10	2.4661e+11	9.96741e+10	33	33	61.3	50.227	0	323.31	24	30	27	34	42	33
P07257	P07257	Cytochrome b-c1 complex subunit 2, mitochondrial	QCR2	S000006395	YPR191W	+	x	x	x	30.4863	35.142	34.4068	35.737	38.2238	37.3821	1.5042e+09	3.79141e+10	2.2776e+10	5.7267e+10	3.2101e+11	1.7912e+11	41	41	89.1	40.478	0	323.31	26	34	29	41	50	40
P00044	P00044	Cytochrome c iso-1	CYC1	S000003809	YJR048W	+		x	x	34.6176	35.3905	32.8719	33.4878	35.2916	33.4832	2.6359e+10	4.50409e+10	7.86019e+09	1.2046e+10	4.2057e+10	1.2007e+10	13	10	81.7	12.182	0	199.48	6	13	10	16	14	10
P32799	P32799	Cytochrome c oxidase subunit 6A, mitochondrial	COX13	S000003159	YGL191W	+	x	x	x	19	28.5576	28.913	30.6474	31.5747	30.9738	524288	3.9508e+08	5.0545e+08	1.6818e+09	3.1985e+09	2.1088e+09	7	7	43.4	15.021	0	11.375	3	1	4	9	8	7
P10174	P10174	Cytochrome c oxidase subunit 7	COX7	S000004869	YMR256C	+		x	x	19	30.6213	27.3932	29.3118	34.077	29.7943	524288	1.6517e+09	1.7627e+08	6.6639e+08	1.8122e+10	9.3105e+08	2	2	35	6.9323	0	25.181	1	2	2	2	2	2
		Others mitochondrial proteins
P39004;P32466;P32465;P53631;P39924;P54854;P47185;P54862;P40885;P40886;P39003	P39004;P39003	High-affinity hexose transporter HXT6;High-affinity hexose transporter HXT6	HXT7;HXT6	S000000795;S000001136;S000002404;S000002750;S000002751;S000002753;S000003750;S000003755;S000003919;S000005355;S000005516	YDR342C;YDR343C	+			x	21.9074	25.0512	25.4261	32.7332	31.7149	30.9593	3.93341e+06	3.47674e+07	4.5085e+07	7.13943e+09	3.5248e+09	2.0878e+09	2	2	28.8	62.704	0	14.828	6	2	8	17	12	15
P39004;P32466;P32465;P53631;P39924;P54854;P47185;P54862;P40885;P40886	P39004	High-affinity hexose transporter HXT6	HXT7	S000000795;S000001136;S000002404;S000002750;S000002753;S000003750;S000003755;S000003919;S000005355;S000005516	YDR342C	+			x	24.8147	25.2524	29.6965	33.859	32.8994	33.1036	2.951e+07	3.997e+07	8.7006e+08	1.558e+10	8.0115e+09	9.22919e+09	15	3	28.8	62.734	0	168.44	3	3	8	13.5	10	15
P48526	P48526	Isoleucine--tRNA ligase, mitochondrial	ISM1	S000005961	YPL040C	+	x	x	x	19	26.3565	21	23.4487	29.9756	27.3917	524288	8.5918e+07	2097152	1.1449e+07	1.0557e+09	1.7608e+08	3	3	5.1	115.79	0	5.9737	2	2	0	2	6	3
P39965	P39965	Probable proline--tRNA ligase, mitochondrial	AIM10	S000000889	YER087W	+	x	x	x	19	26.4381	21	27.215	29.955	28.4824	524288	9.09231e+07	2097152	1.5579e+08	1.0408e+09	3.7502e+08	9	9	19.4	65.88	0	25.165	2	3	0	9	7	9
P23180	P23180	Probable oxidoreductase AIM17	AIM17	S000001013	YHL021C	+		x	x	23.2509	26.5941	26.6213	30.5181	33.3486	31.9585	9.9819e+06	1.013e+08	1.0323e+08	1.5377e+09	1.0938e+10	4.1733e+09	17	17	38.9	53.134	0	156.17	2	2	3	19	20	17
Q07500	Q07500	External NADH-ubiquinone oxidoreductase 2, mitochondrial	NDE2	S000002243	YDL085W	+	x	x	x	19	27.0552	28.5095	29.2013	33.3238	31.9662	524288	1.3945e+08	3.8212e+08	6.1724e+08	1.0751e+10	4.1955e+09	15	15	28.3	61.659	0	70.482	5	4	6	18	17	15
P21560	P21560	Protein CBP3, mitochondrial	CBP3	S000006136	YPL215W	+	x	x	x	22.7585	27.1291	27.3957	30.8755	33.2563	31.2669	7.0958e+06	1.4678e+08	1.7658e+08	1.97e+09	1.026e+10	2.5839e+09	18	18	49.6	39.083	0	49.162	2	2	6	22	20	18
P14832	P14832	Peptidyl-prolyl cis-trans isomerase	CPR1	S000002562	YDR155C	+		x	x	28.5264	27.4652	26.8939	27.7927	28.4579	27.8411	3.8664e+08	1.8529e+08	1.247e+08	2.3251e+08	3.687e+08	2.4044e+08	7	7	51.2	17.39	0	20.835	4	2	4	7	3	4
P39004;P32466;P32465;P53631;P39924;P54854;P47185;P54862;P40885;P40886;P38695	P39004;P38695	High-affinity hexose transporter HXT6;Probable glucose transporter HXT5	HXT7;HXT5	S000000795;S000001136;S000001138;S000002404;S000002750;S000002753;S000003750;S000003755;S000003919;S000005355;S000005516	YDR342C;YHR096C	+			x	26.0721	27.5082	31.3493	34.3821	33.6481	33.9339	7.05489e+07	1.90893e+08	2.7357e+09	2.23887e+10	1.34612e+10	1.641e+10	20	15	30.9	66.251	0	323.31	3	3	8	13.5	10	15
P36775	P36775	Lon protease homolog, mitochondrial	PIM1	S000000118	YBL022C	+	x	x	x	24.4648	27.6455	23.2578	31.0964	33.6846	31.9452	2.3154e+07	2.0995e+08	1.003e+07	2.2959e+09	1.3806e+10	4.1348e+09	34	34	35	127.11	0	199.35	3	3	2	47	43	33
P07236	P07236	Threonine--tRNA ligase, mitochondrial	MST1	S000001677	YKL194C	+	x	x	x	19	27.8328	21	27.1109	29.6828	28.1201	524288	2.3906e+08	2097152	1.4494e+08	8.6181e+08	2.9174e+08	6	6	14.7	54.091	0	11.056	2	5	0	7	6	6
P36013	P36013	NAD-dependent malic enzyme, mitochondrial	MAE1	S000001512	YKL029C	+	x	x	x	19	27.8379	21	30.8328	33.671	31.5494	524288	2.3991e+08	2097152	1.9125e+09	1.3677e+10	3.1428e+09	21	21	43.8	74.375	0	121.08	3	7	0	29	35	21
P07560	P07560	Ras-related protein SEC4	SEC4	S000001889	YFL005W	+			x	24.7886	28.1511	29.9481	27.521	28.0855	27.819	2.898e+07	2.9808e+08	1.0358e+09	1.926e+08	2.8483e+08	2.3678e+08	9	9	47	23.505	0	24.304	6	2	9	6	3	2
P00925	P00925	Enolase 2	ENO2	S000001217	YHR174W	+		x	x	26.4078	28.2231	33.9947	28.759	27.1139	27.9361	8.9031e+07	3.1332e+08	1.7117e+10	4.5429e+08	1.4524e+08	2.5681e+08	25	11	70.9	46.914	0	306.46	12	8	25	10	5	7
P00927	P00927	Threonine dehydratase, mitochondrial	ILV1	S000000888	YER086W	+	x	x	x	25.21	28.4689	28.8625	31.6643	34.2531	32.8343	3.8813e+07	3.7152e+08	4.8806e+08	3.4033e+09	2.0475e+10	7.6578e+09	31	31	55.9	63.83	0	170.03	4	5	10	26	29	31
P00445	P00445	Superoxide dismutase [Cu-Zn]	SOD1	S000003865	YJR104C	+		x	x	27.0579	28.5755	28.401	29.2364	27.7453	28.3207	1.3971e+08	4.0003e+08	3.5445e+08	6.3244e+08	2.25e+08	3.3525e+08	6	6	48.7	15.854	0	17.392	6	4	6	11	4	6
P00924	P00924	Enolase 1	ENO1	S000003486	YGR254W	+		x	x	23.7666	28.5813	32.4454	29.4003	29.2415	25.7299	1.4271e+07	4.0162e+08	5.8485e+09	7.0857e+08	6.3469e+08	5.5649e+07	11	11	60.6	46.816	0	34.507	27	2	11	20	2	2
Q01532	Q01532	Cysteine proteinase 1, mitochondrial	LAP3	S000005183	YNL239W	+	x	x	x	19	28.8656	27.4268	26.4498	30.2721	27.7946	524288	4.8911e+08	1.8042e+08	9.1663e+07	1.2966e+09	2.3282e+08	8	8	19.3	55.482	0	21.839	3	6	6	9	7	4
P43567	P43567	Alanine--glyoxylate aminotransferase 1	AGX1	S000001864	YFL030W	+			x	27.5362	28.9367	30.5032	30.2533	34.1265	32.7328	1.9464e+08	5.1383e+08	1.5219e+09	1.2798e+09	1.8754e+10	7.13769e+09	17	17	62.3	41.907	0	78.335	2	3	9	14	13	15
P41921	P41921	Glutathione reductase	GLR1	S000006012	YPL091W	+			x	20.9937	29.0877	27.0953	27.7777	29.1887	27.7491	2.088e+06	5.705e+08	1.4338e+08	2.301e+08	6.1187e+08	2.2558e+08	8	8	20.5	53.44	0	20.399	8	7	3	14	5	6
P17695	P17695	Glutaredoxin-2, mitochondrial	GRX2	S000002921		+	x	x	x	23.3815	29.4868	28.4455	28.6967	32.4883	30.3614	1.0928e+07	7.5232e+08	3.6556e+08	4.3507e+08	6.02489e+09	1.3794e+09	7	7	58.7	15.861	0	19.884	3	5	4	7	8	6
Q12480	Q12480	Probable electron transfer flavoprotein subunit alpha, mitochondrial	AIM45	S000006208	YPR004C	+	x	x	x	26.0068	29.5548	28.757	30.1285	33.6221	31.9426	6.7427e+07	7.8863e+08	4.5365e+08	1.1738e+09	1.3221e+10	4.1274e+09	13	13	57.8	36.802	0	131.63	2	9	6	15	19	13
P25605	P25605	Acetolactate synthase small subunit, mitochondrial	ILV6	S000000515	YCL009C	+	x	x	x	19	29.7179	27.4031	31.2656	34.9245	33.2803	524288	8.8303e+08	1.7748e+08	2.5816e+09	3.2608e+10	1.0432e+10	12	12	52.8	33.986	0	323.31	2	6	2	15	17	12
P32787	P32787	Mitochondrial genome maintenance protein MGM101	MGM101	S000003905	YJR144W	+	x	x	x	28.0917	29.724	27.1848	30.2749	33.1345	31.3748	2.8605e+08	8.8676e+08	1.5256e+08	1.2991e+09	9.42939e+09	2.7846e+09	18	18	65.8	30.09	0	75.734	9	8	8	16	13	17
P08679	P08679	Citrate synthase, peroxisomal	CIT2	S000000598	YCR005C	+			x	23.7025	29.9307	25.8177	26.1063	31.5499	24.9588	1.3651e+07	1.0234e+09	5.9143e+07	7.2242e+07	3.1439e+09	3.2609e+07	3	3	16.7	51.413	0	5.1299	3	3	1	17	3	2
P25374	P25374	Cysteine desulfurase, mitochondrial	NFS1	S000000522	YCL017C	+	x	x	x	24.3224	29.9982	29.0958	30.9878	33.8503	31.946	2.0978e+07	1.0724e+09	5.7374e+08	2.1294e+09	1.5487e+10	4.1372e+09	17	17	42.9	54.466	0	127.66	3	7	7	21	19	14
P41903	P41903	Peroxisomal acyl-coenzyme A thioester hydrolase 1	TES1	S000003780	YJR019C	+			x	27.8755	30.1308	29.5362	28.6697	30.8612	30.5204	2.4625e+08	1.1756e+09	7.7852e+08	4.27e+08	1.9505e+09	1.5401e+09	8	8	25.8	40.259	0	27.937	7	8	7	16	4	8
P43616	P43616	Cys-Gly metallodipeptidase DUG1	DUG1	S000001940	YFR044C	+			x	19	30.169	30.1903	29.3359	31.6097	30.9406	524288	1.2072e+09	1.2251e+09	6.7763e+08	3.277e+09	2.0608e+09	12	12	38.9	52.871	0	80.007	8	8	9	12	9	11
P32860	P32860	NifU-like protein, mitochondrial	NFU1	S000001523	YKL040C	+	x	x	x	28.0153	30.3329	26.2701	28.5259	31.5804	29.3391	2.713e+08	1.3524e+09	8.0925e+07	3.8651e+08	3.211e+09	6.7912e+08	7	7	30.5	29.174	0	48.452	4	6	2	10	9	7
Q12032	Q12032	Altered inheritance of mitochondria protein 41, mitochondrial	AIM41	S000005741	YOR215C	+	x	x	x	28.7183	30.3473	28.0872	29.8946	32.5417	30.7697	4.4163e+08	1.366e+09	2.8517e+08	9.98061e+08	6.252e+09	1.8306e+09	14	14	57.8	21.229	0	38.871	7	8	3	17	15	14
P28625	P28625	Protein YIM1	YIM1	S000004760	YMR152W	+		x	x	28.222	30.4111	29.3316	26.9339	26.8719	27.9239	3.1308e+08	1.4278e+09	6.7559e+08	1.2821e+08	1.2281e+08	2.5465e+08	9	9	34.2	41.637	0	39.821	7	9	8	8	3	3
P07806	P07806	Valine--tRNA ligase, mitochondrial	VAS1	S000003326	YGR094W	+	x	x	x	24.7756	30.4765	27.6055	29.3115	31.5705	30.472	2.8721e+07	1.494e+09	2.0421e+08	6.6626e+08	3.1892e+09	1.4893e+09	23	23	25.3	125.77	0	66.094	16	10	9	20	15	21
P48015	P48015	Aminomethyltransferase, mitochondrial	GCV1	S000002426	YDR019C	+	x	x	x	29.3655	30.6735	24.2649	30.1653	32.241	27.8244	6.9168e+08	1.7126e+09	2.0159e+07	1.2041e+09	5.0757e+09	2.3768e+08	7	7	20	44.468	0	11.86	3	10	1	10	12	7
P38295	P38295	Medium-chain fatty acid ethyl ester synthase/esterase 2	EHT1	S000000381	YBR177C	+			x	19	30.7087	29.1167	24.0657	28.2491	29.0827	524288	1.7549e+09	5.8211e+08	1.7559e+07	3.1902e+08	5.6853e+08	10	10	31.5	51.255	0	51.867	2	12	10	11	4	5
P40185	P40185	Protein MMF1, mitochondrial	MMF1	S000001313	YIL051C	+	x	x	x	30.5144	30.7138	31.6428	32.544	34.3036	33.3464	1.5337e+09	1.7611e+09	3.3531e+09	6.2623e+09	2.1203e+10	1.0921e+10	10	10	81.4	15.908	0	230.6	2	5	7	10	9	9
Q04728	Q04728	Arginine biosynthesis bifunctional protein ArgJ, mitochondrial;Glutamate N-acetyltransferase;Amino-acid acetyltransferase;Arginine biosynthesis bifunctional protein ArgJ alpha chain;Arginine biosynthesis bifunctional protein ArgJ beta chain	ARG7	S000004666		+	x	x	x	25.77	30.9885	27.3737	29.1981	31.612	30.2147	5.722e+07	2.1304e+09	1.739e+08	6.159e+08	3.2821e+09	1.246e+09	15	15	35.1	47.848	0	26.597	10	15	6	15	16	12
P09440	P09440	C-1-tetrahydrofolate synthase, mitochondrial;Methylenetetrahydrofolate dehydrogenase;Methenyltetrahydrofolate cyclohydrolase;Formyltetrahydrofolate synthetase	MIS1	S000000288	YBR084W	+	x	x	x	23.4953	31.0166	24.2645	30.9121	33.3387	31.9648	1.1825e+07	2.1723e+09	2.0153e+07	2.0205e+09	1.0863e+10	4.1914e+09	36	36	39.4	106.22	0	173.46	4	21	2	36	35	34
P25087	P25087	Sterol 24-C-methyltransferase	ERG6	S000004467	YML008C	+			x	19	31.0608	29.7742	22.5951	29.6535	27.3886	524288	2.2399e+09	9.182e+08	6.3357e+06	8.4448e+08	1.7571e+08	10	10	29.5	43.43	0	103.6	14	10	9	18	5	4
P07342	P07342	Acetolactate synthase catalytic subunit, mitochondrial	ILV2	S000004714	YMR108W	+	x	x	x	19	31.1205	29.5131	33.7136	36.2103	34.6715	524288	2.3346e+09	7.6618e+08	1.4087e+10	7.95021e+10	2.7362e+10	29	29	48	74.936	0	300.85	5	13	12	28	37	28
P15108	P15108	ATP-dependent molecular chaperone HSC82	HSC82	S000004798	YMR186W	+		x	x	24.8513	31.2034	32.6079	27.7782	29.3443	26.2776	3.0269e+07	2.4727e+09	6.5455e+09	2.3018e+08	6.8159e+08	8.1348e+07	31	8	51.9	80.899	0	185.5	29	18	30	22	5	2
Q08245	Q08245	Protein ZEO1	ZEO1	S000005469	YOL109W	+			x	19	31.2101	23.1014	29.2311	30.8997	28.0374	524288	2.4841e+09	8.9992e+06	6.3016e+08	2.0032e+09	2.7549e+08	3	3	26.5	12.589	0.0011751	3.3371	4	4	1	13	3	3
P52893	P52893	Probable alanine aminotransferase, mitochondrial	ALT1	S000004079	YLR089C	+	x	x	x	25.7369	31.2988	29.4108	29.6846	33.4137	31.7609	5.5922e+07	2.6416e+09	7.1372e+08	8.6287e+08	1.1443e+10	3.6391e+09	21	21	52.4	66.421	0	291.33	2	10	7	15	20	20
Q12031	Q12031	Mitochondrial 2-methylisocitrate lyase	ICL2	S000006210	YPR006C	+	x	x	x	19	31.3012	26.1313	28.3705	32.1788	29.2928	524288	2.646e+09	7.3505e+07	3.4703e+08	4.8616e+09	6.5767e+08	14	14	22.8	64.975	0	27.194	2	17	3	10	18	12
P40513	P40513	Mitochondrial acidic protein MAM33	MAM33	S000001332	YIL070C	+	x	x	x	27.0904	31.3094	29.3399	29.3087	31.2057	30.3486	1.429e+08	2.6612e+09	6.7949e+08	6.6496e+08	2.4766e+09	1.3672e+09	4	4	18.8	30.132	0	13.608	5	3	3	6	5	3
P40495	P40495	Homoisocitrate dehydrogenase, mitochondrial	LYS12	S000001356	YIL094C	+	x	x	x	30.7468	31.4318	30.5114	32.6132	35.1736	34.099	1.8018e+09	2.8968e+09	1.5305e+09	6.56971e+09	3.8754e+10	1.84e+10	31	31	64.4	40.068	0	323.31	4	12	15	30	33	30
P00549;P52489	P00549	Pyruvate kinase 1	CDC19	S000000036;S000005874	YAL038W			x	x	28.0338	31.6385	33.265	29.3411	27.775	27.1789	2.748e+08	3.3429e+09	1.0322e+10	6.8007e+08	2.2968e+08	1.5194e+08	29	29	74.8	54.544	0	212.94	29	14	29	31	6	5
Q12374	Q12374	Nuclear control of ATPase protein 2	NCA2	S000006359	YPR155C	+		x	x	26.8968	31.6716	30.4296	27.4317	29.1909	30.1027	1.2495e+08	3.4207e+09	1.4462e+09	1.8104e+08	6.1281e+08	1.153e+09	15	15	27.4	70.861	0	64.936	6	12	13	12	4	10
P53598	P53598	Succinyl-CoA ligase [ADP-forming] subunit alpha, mitochondrial	LSC1	S000005668	YOR142W	+	x	x	x	31.4518	31.7199	31.5936	32.935	35.3287	34.5013	2.9373e+09	3.537e+09	3.2405e+09	8.21149e+09	4.3151e+10	2.4318e+10	24	24	71.4	35.032	0	323.31	4	16	18	18	26	23
Q08818	Q08818	Meiotic sister-chromatid recombination protein 6, mitochondrial	MSC6	S000005881	YOR354C	+	x	x	x	26.9625	31.774	26.7145	28.9375	31.9875	30.7413	1.3077e+08	3.6723e+09	1.1012e+08	5.141e+08	4.258e+09	1.795e+09	15	15	34.1	79.946	0	60.551	13	14	3	22	19	14
P40471	P40471	NADPH-dependent 1-acyldihydroxyacetone phosphate reductase	AYR1	S000001386	YIL124W	+			x	24.7539	31.8488	32.288	27.1968	29.2988	29.524	2.8292e+07	3.8677e+09	5.2439e+09	1.5383e+08	6.604e+08	7.7196e+08	18	18	69	32.814	0	106.18	15	20	17	19	5	10
Q04947	Q04947	Reticulon-like protein 1	RTN1	S000002641	YDR233C	+			x	26.1681	31.8607	31.7202	28.0218	28.0574	26.3482	7.5404e+07	3.8997e+09	3.5378e+09	2.7253e+08	2.7934e+08	8.54249e+07	10	10	35.6	32.916	0	217.3	8	10	10	17	2	3
P38884	P38884	Altered inheritance of mitochondria protein 18, mitochondrial	AIM18	S000001241	YHR198C	+	x	x	x	29.1095	31.9335	29.9037	27.7093	30.7567	28.9115	5.7921e+08	4.1016e+09	1.0044e+09	2.1944e+08	1.8142e+09	5.0493e+08	7	7	19.3	36.501	0	22.772	6	12	6	8	8	5
P02994	P02994	Elongation factor 1-alpha	TEF1	S000000322;S000006284	YPR080W			x	x	28.2225	32.0815	31.6651	31.1294	32.1799	31.4801	3.1319e+08	4.5445e+09	3.4053e+09	2.349e+09	4.8653e+09	2.9954e+09	21	21	48.9	50.032	0	82.749	18	16	13	27	12	18
P40047	P40047	Aldehyde dehydrogenase 5, mitochondrial	ALD5	S000000875	YER073W	+	x	x	x	26.8881	32.1741	25.2366	30.6025	32.7602	30.1609	1.242e+08	4.846e+09	3.9534e+07	1.6303e+09	7.27459e+09	1.2004e+09	15	15	36.3	56.692	0	88.583	9	17	3	16	22	14
P46681;P39976	P46681	D-lactate dehydrogenase [cytochrome] 2, mitochondrial	DLD2	S000000797;S000002337	YDL178W	+	x	x	x	27.9861	32.2486	29.1895	29.2395	32.7478	30.1127	2.6586e+08	5.1028e+09	6.1225e+08	6.3381e+08	7.2122e+09	1.161e+09	13	13	31.7	59.268	0	42.217	13	16	7	14	17	11
P14540	P14540	Fructose-bisphosphate aldolase	FBA1	S000001543	YKL060C	+		x	x	29.4384	32.2489	33.1212	29.2181	26.2127	27.7395	7.2753e+08	5.1038e+09	9.3427e+09	6.2448e+08	7.7771e+07	2.2409e+08	12	12	40.4	39.62	0	121.78	13	11	12	15	2	4
P30624	P30624	Long-chain-fatty-acid--CoA ligase 1	FAA1	S000005844	YOR317W	+			x	30.5057	32.3729	33.4179	30.8994	30.8966	30.7423	1.5245e+09	5.5616e+09	1.1476e+10	2.0029e+09	1.999e+09	1.7962e+09	38	37	54.4	77.865	0	235.27	25	26	34	34	12	20
P12695	P12695	Dihydrolipoyllysine-residue acetyltransferase component of pyruvate dehydrogenase complex, mitochondrial	LAT1	S000005015	YNL071W	+	x	x	x	22.207	32.4093	32.1052	33.1836	35.9293	34.7714	4.8415e+06	5.70401e+09	4.6198e+09	9.756e+09	6.5433e+10	2.9325e+10	35	35	56.6	51.817	0	323.31	15	16	20	34	36	35
P43635	P43635	Citrate synthase 3	CIT3	S000006205	YPR001W	+		x	x	24.8244	32.421	29.679	31.9371	33.7779	32.2734	2.9709e+07	5.75041e+09	8.5953e+08	4.1116e+09	1.4729e+10	5.1912e+09	17	16	39.1	53.811	0	60.591	12	10	9	15	18	16
P02992	P02992	Elongation factor Tu, mitochondrial	TUF1	S000005713	YOR187W	+	x	x	x	31.8773	32.475	32.488	33.289	35.8052	34.7415	3.9447e+09	5.96969e+09	6.0237e+09	1.0495e+10	6.0041e+10	2.8724e+10	29	29	65.4	47.972	0	233.36	17	18	18	26	31	28
P53312	P53312	Succinyl-CoA ligase [ADP-forming] subunit beta, mitochondrial	LSC2	S000003476	YGR244C	+	x	x	x	30.5359	32.4885	31.9417	33.4779	36.4134	34.6235	1.5568e+09	6.0258e+09	4.1249e+09	1.1963e+10	9.15239e+10	2.6468e+10	32	32	77.8	46.9	0	323.31	9	16	22	34	40	31
P33416	P33416	Heat shock protein 78, mitochondrial	HSP78	S000002666	YDR258C	+	x	x	x	30.675	32.5128	31.0542	33.8935	36.3374	34.8555	1.7143e+09	6.12799e+09	2.2297e+09	1.5957e+10	8.6828e+10	3.1084e+10	57	57	67.4	91.335	0	323.31	18	26	18	74	66	54
P06208	P06208	2-isopropylmalate synthase	LEU4	S000005048	YNL104C	+		x	x	26.5437	32.5157	31.4059	33.317	35.7803	33.5419	9.7822e+07	6.1405e+09	2.8453e+09	1.0701e+10	5.90131e+10	1.2506e+10	40	25	64.8	68.408	0	323.31	6	20	18	39	47	37
P40215	P40215	External NADH-ubiquinone oxidoreductase 1, mitochondrial	NDE1	S000004753	YMR145C	+	x	x	x	25.319	32.6192	31.804	31.8754	36.1128	34.8016	4.1858e+07	6.59711e+09	3.7494e+09	3.9395e+09	7.43101e+10	2.9946e+10	34	33	52.1	62.773	0	215.89	15	19	18	34	35	34
P07246	P07246	Alcohol dehydrogenase 3, mitochondrial	ADH3	S000004688	YMR083W	+	x	x	x	30.1009	32.6648	32.1934	33.2352	35.7549	34.472	1.1515e+09	6.80919e+09	4.911e+09	1.0111e+10	5.7984e+10	2.3829e+10	22	20	54.1	40.369	0	158.61	13	20	17	21	26	22
Q03104	Q03104	Meiotic sister chromatid recombination protein 1	MSC1	S000004597	YML128C	+		x	x	26.9361	32.7127	32.8677	26.8841	29.0442	29.4394	1.284e+08	7.0389e+09	7.8372e+09	1.2386e+08	5.5357e+08	7.2802e+08	28	28	47	59.588	0	226.34	30	20	27	31	4	12
P19262	P19262	Dihydrolipoyllysine-residue succinyltransferase component of 2-oxoglutarate dehydrogenase complex, mitochondrial	KGD2	S000002555	YDR148C	+	x	x	x	25.5805	32.7543	32.2541	33.0849	36.6274	35.2805	5.0175e+07	7.24499e+09	5.122e+09	9.1108e+09	1.0616e+11	4.17351e+10	27	27	56.4	50.43	0	248.15	9	11	16	25	30	26
P32445	P32445	Single-stranded DNA-binding protein RIM1, mitochondrial	RIM1	S000007222	YCR028C-A	+	x	x	x	30.1296	32.7819	31.3257	31.7769	34.6254	32.4399	1.1747e+09	7.38479e+09	2.6914e+09	3.6797e+09	2.6502e+10	5.8262e+09	6	6	39.3	15.386	0	122.35	4	8	5	10	9	6
P40582	P40582	Glutathione S-transferase 1	GTT1	S000001477	YIR038C	+			x	28.7773	32.7894	31.3187	30.0849	31.2005	30.5453	4.6009e+08	7.4231e+09	2.6784e+09	1.1388e+09	2.4676e+09	1.5669e+09	15	15	50.9	26.794	0	62.703	15	12	12	15	9	9
P38891;P47176	P38891	Branched-chain-amino-acid aminotransferase, mitochondrial	BAT1	S000001251;S000003909	YHR208W	+	x	x	x	27.5757	32.8574	31.0332	31.4974	35.0882	33.0863	2.0004e+08	7.7813e+09	2.1975e+09	3.0316e+09	3.6526e+10	9.11921e+09	18	18	66.4	43.596	0	111.71	9	17	11	22	24	17
P32454	P32454	Aminopeptidase 2, mitochondrial	APE2	S000001640	YKL157W	+	x	x	x	28.1439	32.9674	30.3166	30.752	33.9733	32.1431	2.966e+08	8.39821e+09	1.3372e+09	1.8083e+09	1.6865e+10	4.7427e+09	40	40	45	107.75	0	247.99	25	30	14	38	46	35
P00431	P00431	Cytochrome c peroxidase, mitochondrial	CCP1	S000001774	YKR066C	+	x	x	x	31.2565	33.1428	34.2656	29.1052	29.804	28.4687	2.5653e+09	9.4836e+09	2.0652e+10	5.775e+08	9.3736e+08	3.7148e+08	21	21	55.1	40.352	0	219.07	13	12	20	11	7	5
Q12428	Q12428	Probable 2-methylcitrate dehydratase	PDH1	S000006206	YPR002W	+			x	29.2359	33.3431	31.3773	32.5978	35.3628	34.0281	6.3225e+08	1.0896e+10	2.7894e+09	6.4999e+09	4.4184e+10	1.7518e+10	27	27	52.5	57.683	0	323.31	15	25	18	29	27	26
P08417	P08417	Fumarate hydratase, mitochondrial	FUM1	S000006183	YPL262W	+	x	x	x	28.76	33.3784	33.3614	34.0191	37.1207	35.637	4.5458e+08	1.1166e+10	1.1035e+10	1.7409e+10	1.4943e+11	5.3434e+10	27	27	57.2	53.151	0	323.31	16	21	21	30	30	27
P34227	P34227	Mitochondrial peroxiredoxin PRX1	PRX1	S000000160	YBL064C	+	x	x	x	31.5109	33.4146	31.532	33.3775	36.2368	34.967	3.0601e+09	1.145e+10	3.1052e+09	1.1159e+10	8.098e+10	3.3583e+10	18	18	63.2	29.495	0	209.11	8	15	10	19	20	18
Q02486	Q02486	ARS-binding factor 2, mitochondrial	ABF2	S000004676	YMR072W	+	x	x	x	32.8951	33.5063	31.8637	33.1544	35.441	33.9789	7.98771e+09	1.2201e+10	3.9077e+09	9.56019e+09	4.66461e+10	1.693e+10	19	19	73.2	21.561	0	115.58	14	14	13	22	22	19
P39676	P39676	Flavohemoprotein	YHB1	S000003466	YGR234W	+		x	x	30.9068	33.7139	32.4962	32.4121	34.5323	34.6148	2.0132e+09	1.4089e+10	6.05799e+09	5.715e+09	2.4846e+10	2.6308e+10	24	24	70.7	44.646	0	323.31	16	16	15	15	18	23
P16387;REV__Q03322	P16387	Pyruvate dehydrogenase E1 component subunit alpha, mitochondrial	PDA1	S000000980	YER178W	+	x	x	x	31.1177	34.1773	34.0203	33.7916	35.761	34.3865	2.33e+09	1.9426e+10	1.7423e+10	1.4869e+10	5.82289e+10	2.2458e+10	37	37	77.9	46.343	0	254.43	23	31	33	37	34	31
P32191	P32191	Glycerol-3-phosphate dehydrogenase, mitochondrial	GUT2	S000001417	YIL155C	+	x	x	x	28.8372	34.5659	34.5795	31.577	35.1087	33.6169	4.7959e+08	2.5432e+10	2.5672e+10	3.2035e+09	3.7049e+10	1.3173e+10	47	47	68	72.388	0	307.73	31	44	42	45	47	38
P32473	P32473	Pyruvate dehydrogenase E1 component subunit beta, mitochondrial	PDB1	S000000425	YBR221C	+	x	x	x	30.2441	34.6	33.1281	32.8247	36.0537	34.9296	1.2717e+09	2.6039e+10	9.3875e+09	7.6073e+09	7.1324e+10	3.2723e+10	18	18	59.8	40.053	0	260.03	10	19	16	18	21	17
Q12230	Q12230	Sphingolipid long chain base-responsive protein LSP1	LSP1	S000005925	YPL004C	+			x	33.7545	34.7058	36.1869	30.9354	31.9498	33.2672	1.4492e+10	2.8021e+10	7.82241e+10	2.0534e+09	4.1481e+09	1.0338e+10	25	25	56.3	38.071	0	271.98	22	23	25	18	11	21
P00360	P00360	Glyceraldehyde-3-phosphate dehydrogenase 1	TDH1	S000003588	YJL052W	+		x	x	32.2603	34.8163	33.3018	31.7284	31.3628	27.6798	5.14411e+09	3.0251e+10	1.0589e+10	3.558e+09	2.7615e+09	2.15e+08	15	15	75.9	35.75	0	153.76	24	12	15	19	3	2
P06168;REV__P36166	P06168	Ketol-acid reductoisomerase, mitochondrial	ILV5	S000004347	YLR355C	+	x	x	x	33.7508	34.884	34.5995	35.9441	37.7965	36.8468	1.4454e+10	3.1705e+10	2.603e+10	6.61089e+10	2.3872e+11	1.2359e+11	40	40	77.7	44.368	0	323.31	22	29	32	35	39	38
P00560	P00560	Phosphoglycerate kinase	PGK1	S000000605	YCR012W	+		x	x	31.3562	35.0305	34.5322	31.5276	31.472	30.5834	2.7488e+09	3.5094e+10	2.4845e+10	3.0956e+09	2.9786e+09	1.6089e+09	33	33	75.7	44.738	0	300.25	45	35	33	41	12	10
P00359	P00359	Glyceraldehyde-3-phosphate dehydrogenase 3	TDH3	S000003424	YGR192C	+		x	x	31.6008	35.1602	36.1878	31.6288	32.2598	31.9999	3.2568e+09	3.8394e+10	7.82739e+10	3.3207e+09	5.1426e+09	4.2946e+09	35	7	80.7	35.746	0	298.57	36	25	35	29	12	17
P37292	P37292	Serine hydroxymethyltransferase, mitochondrial	SHM1	S000000467	YBR263W	+	x	x	x	28.3295	35.1891	32.6535	32.7458	35.361	34.0854	3.3732e+08	3.9171e+10	6.7558e+09	7.202e+09	4.4129e+10	1.8227e+10	35	34	72.9	53.686	0	323.31	27	36	24	34	34	34
P38071	P38071	Enoyl-[acyl-carrier protein] reductase [NADPH, B-specific], mitochondrial	ETR1	S000000230	YBR026C	+	x	x	x	30.6001	35.3304	33.4417	32.9191	35.4805	34.073	1.6276e+09	4.3204e+10	1.1667e+10	8.12171e+09	4.7941e+10	1.8072e+10	19	19	56.3	42.066	0	206.04	18	24	19	19	22	16
P20967	P20967	2-oxoglutarate dehydrogenase, mitochondrial	KGD1	S000001387	YIL125W	+	x	x	x	33.1373	35.4137	33.5799	35.3024	37.8625	36.7487	9.44791e+09	4.5769e+10	1.284e+10	4.2372e+10	2.4989e+11	1.1547e+11	69	69	61.6	114.41	0	323.31	40	46	29	81	81	68
P28834	P28834	Isocitrate dehydrogenase [NAD] subunit 1, mitochondrial	IDH1	S000004982	YNL037C	+	x	x	x	28.7771	35.6315	33.9512	33.9732	36.7769	35.4173	4.6002e+08	5.32309e+10	1.6609e+10	1.6864e+10	1.1775e+11	4.5886e+10	23	23	60.3	39.324	0	323.31	18	25	21	26	26	23
P53252	P53252	Sphingolipid long chain base-responsive protein PIL1	PIL1	S000003318	YGR086C	+			x	34.417	35.6628	37.149	32.5792	33.0677	33.9795	2.2937e+10	5.4396e+10	1.5239e+11	6.4166e+09	9.0028e+09	1.6938e+10	29	27	58.4	38.349	0	323.31	26	26	28	20	20	20
P21954	P21954	Isocitrate dehydrogenase [NADP], mitochondrial	IDP1	S000002224	YDL066W	+	x	x	x	31.3683	35.6801	33.4481	32.577	35.9367	34.7274	2.772e+09	5.50541e+10	1.1719e+10	6.40709e+09	6.57681e+10	2.8444e+10	33	28	70.8	48.19	0	323.31	32	36	27	33	41	32
P28241	P28241	Isocitrate dehydrogenase [NAD] subunit 2, mitochondrial	IDH2	S000005662	YOR136W	+	x	x	x	29.7668	35.6887	34.1308	34.1669	37.093	35.5172	9.1348e+08	5.5382e+10	1.881e+10	1.9287e+10	1.4659e+11	4.91749e+10	21	21	69.1	39.739	0	323.31	16	25	20	19	23	21
P00447	P00447	Superoxide dismutase [Mn], mitochondrial	SOD2	S000001050	YHR008C	+	x	x	x	31.9764	36.5315	33.4789	34.0537	36.0234	34.824	4.2253e+09	9.93281e+10	1.1972e+10	1.7832e+10	6.98441e+10	3.0414e+10	15	15	65.7	25.774	0	264.68	13	16	12	14	15	14
P09624	P09624	Dihydrolipoyl dehydrogenase, mitochondrial	LPD1	S000001876	YFL018C	+	x	x	x	32.5081	36.844	34.8504	35.1458	37.9632	36.8734	6.1081e+09	1.2335e+11	3.0975e+10	3.8014e+10	2.6795e+11	1.2589e+11	55	55	87.4	54.009	0	323.31	38	54	42	57	64	52
P14020	P14020	Dolichol-phosphate mannosyltransferase	DPM1	S000006387	YPR183W	+			x	36.6358	37.1517	36.5715	34.2956	27.6197	29.884	1.0678e+11	1.5268e+11	1.0212e+11	2.1087e+10	2.0623e+08	9.9076e+08	21	21	70.8	30.362	0	138.71	17	15	21	18	3	9
P19414	P19414	Aconitate hydratase, mitochondrial	ACO1	S000004295	YLR304C	+	x	x	x	33.3851	37.294	34.76	35.9491	38.3084	37.457	1.1218e+10	1.6851e+11	2.9094e+10	6.6339e+10	3.4038e+11	1.8866e+11	64	62	69.3	85.367	0	323.31	39	57	41	62	61	64
P32316	P32316	Acetyl-CoA hydrolase	ACH1	S000000111	YBL015W	+		x	x	33.3573	37.3567	35.7778	35.6526	38.2318	36.4988	1.1004e+10	1.7599e+11	5.891e+10	5.4012e+10	3.2278e+11	9.71059e+10	53	53	89.5	58.711	0	323.31	42	51	44	50	50	49
P17505	P17505	Malate dehydrogenase, mitochondrial	MDH1	S000001568	YKL085W	+	x	x	x	34.174	38.3053	36.1932	35.3996	38.3773	37.7687	1.9382e+10	3.3966e+11	7.85651e+10	4.5325e+10	3.5703e+11	2.3416e+11	33	33	91.3	35.65	0	323.31	27	34	29	30	34	33
P00890;REV__P43571	P00890	Citrate synthase, mitochondrial	CIT1	S000005284	YNR001C	+	x	x	x	34.5998	39.1343	37.4555	36.3275	39.1901	37.891	2.6036e+10	6.034e+11	1.8847e+11	8.6231e+10	6.27171e+11	2.5488e+11	46	44	66.4	53.359	0	323.31	37	48	38	40	48	43
P46367	P46367	Potassium-activated aldehyde dehydrogenase, mitochondrial	ALD4	S000005901	YOR374W	+	x	x	x	33.5599	39.9243	37.9702	36.5236	39.3306	38.5388	1.2663e+10	1.0433e+12	2.6926e+11	9.87859e+10	6.91331e+11	3.9934e+11	49	47	84.4	56.723	0	323.31	38	61	46	47	57	47
P25613	P25613	Accumulation of dyads protein 2	ADY2	S000000603	YCR010C	+			x	19	19	29.1652	31.4712	30.8563	31.9516	524288	524288	6.02e+08	2.977e+09	1.9439e+09	4.1533e+09	4	4	19.1	30.726	0	62.314	3	0	3	4	3	4
P04806	P04806	Hexokinase-1	HXK1	S000001949	YFR053C	+		x	x	26.0784	24.8844	32.2446	27.6877	28.8355	27.6608	7.0858e+07	3.0971e+07	5.0885e+09	2.1619e+08	4.79e+08	2.122e+08	18	17	65.4	53.738	0	108.18	4	1	18	19	4	5
Q12207	Q12207	Non-classical export protein 2	NCE102	S000006353	YPR149W	+			x	28.1278	25.7366	29.1219	32.5291	28.2023	31.461	2.933e+08	5.5911e+07	5.8421e+08	6.1979e+09	3.0884e+08	2.956e+09	6	6	38.2	18.967	0	140.21	5	1	4	7	2	5
P40098	P40098	Uncharacterized mitochondrial membrane protein FMP10	FMP10	S000000984	YER182W	+	x	x	x	19	26.6558	25.5465	28.7444	32.0834	30.4187	524288	1.0573e+08	4.9009e+07	4.4971e+08	4.5506e+09	1.4353e+09	14	14	54.9	27.698	0	77.086	2	1	2	13	14	13
P37293	P37293	N-terminal acetyltransferase 2	NAT2	S000003379	YGR147C	+			x	19	23.9571	28.5003	27.5307	30.1989	29.5581	524288	1.6286e+07	3.7971e+08	1.939e+08	1.2325e+09	7.9043e+08	7	7	19.8	32.804	0	34.167	1	2	3	10	5	6
P53889	P53889	Uncharacterized mitochondrial hydrolase FMP41	FMP41	S000005112	YNL168C	+	x	x	x	19	25.5726	25.5663	27.8844	32.5698	30.8273	524288	4.9902e+07	4.9686e+07	2.4776e+08	6.3752e+09	1.9052e+09	7	7	39	28.792	0	32.621	0	2	3	8	9	7
Q06892	Q06892	NADH kinase POS5, mitochondrial	POS5	S000006109	YPL188W	+	x	x	x	19	25.6249	24.2715	27.9518	31.5135	30.0913	524288	5.1743e+07	2.0251e+07	2.5961e+08	3.0656e+09	1.1439e+09	10	10	32.4	46.246	0	38.208	1	2	2	8	9	10
P32898	P32898	Mitochondrial presequence protease	CYM1	S000002838	YDR430C	+	x	x	x	21.6226	25.9147	26.6491	29.4594	31.5223	30.4087	3.2289e+06	6.3254e+07	1.0524e+08	7.3816e+08	3.0844e+09	1.4254e+09	22	22	25.9	112.18	0	132.37	1	4	3	25	20	21
Q06630	Q06630	Mitochondrial homologous recombination protein 1	MHR1	S000002704	YDR296W	+	x	x	x	19	25.9929	23.9662	27.6847	31.0366	29.7221	524288	6.678e+07	1.6389e+07	2.1574e+08	2.2026e+09	8.85631e+08	10	10	48.2	26.894	0	19.953	0	2	2	8	11	10
P40053	P40053	Altered inheritance of mitochondria protein 9, mitochondrial	AIM9	S000000882		+	x	x	x	19	26.7085	26.6385	31.1212	33.8745	32.5024	524288	1.0966e+08	1.0447e+08	2.3357e+09	1.5748e+10	6.0843e+09	27	27	45.8	72.413	0	113.89	1	3	4	32	35	27
P16451	P16451	Pyruvate dehydrogenase complex protein X component, mitochondrial	PDX1	S000003425	YGR193C	+	x	x	x	22.9662	27.1374	28.7317	31.431	33.3095	31.739	8.1943e+06	1.4763e+08	4.4577e+08	2.8951e+09	1.0645e+10	3.5842e+09	24	24	57.8	45.361	0	196.82	1	6	12	22	21	24
P48527	P48527	Tyrosine--tRNA ligase, mitochondrial	MSY1	S000006018	YPL097W	+	x	x	x	24.8238	27.3814	24.952	28.6942	30.9968	29.1276	2.9697e+07	1.7483e+08	3.2457e+07	4.3432e+08	2.1427e+09	5.865e+08	9	9	20.5	55.287	0	24.412	0	4	3	9	8	8
P28817	P28817	3-hydroxyisobutyryl-CoA hydrolase, mitochondrial	EHD3	S000002443	YDR036C	+	x	x	x	26.4921	27.6762	26.9254	29.4842	32.8961	31.4342	9.4385e+07	2.1447e+08	1.2745e+08	7.5099e+08	7.9933e+09	2.9016e+09	21	21	39.6	56.288	0	105.86	0	4	4	15	17	20
P40364	P40364	Mitochondrial peculiar membrane protein 1	MPM1	S000003602	YJL066C	+	x	x	x	24.9244	27.8824	30.0068	28.1008	31.4811	29.8947	3.1841e+07	2.4743e+08	1.0788e+09	2.8787e+08	2.9975e+09	9.9817e+08	12	12	57.9	28.47	0	57.675	1	3	9	12	9	9
P36141	P36141	Putative redox protein FMP46, mitochondrial	FMP46	S000001757	YKR049C	+	x	x	x	26.0718	27.9286	27.1615	28.5806	31.3713	29.1293	7.0531e+07	2.5548e+08	1.5012e+08	4.0143e+08	2.7778e+09	5.8719e+08	4	4	37.6	15.65	0	6.8488	0	2	2	3	4	4
P25372	P25372	Thioredoxin-3, mitochondrial	TRX3	S000000679	YCR083W	+	x	x	x	19	28.0342	27.8375	28.5402	32.3316	30.0935	524288	2.7487e+08	2.3984e+08	3.9036e+08	5.40479e+09	1.1456e+09	4	4	28.3	14.432	0	6.6797	0	2	2	5	4	4
P09950	P09950	5-aminolevulinate synthase, mitochondrial	HEM1	S000002640	YDR232W	+	x	x	x	19	28.1334	26.3505	29.2257	32.2812	30.2061	524288	2.9445e+08	8.5565e+07	6.2779e+08	5.2191e+09	1.2386e+09	14	14	35	59.362	0	69.169	0	4	4	9	15	12
P42940	P42940	Probable electron transfer flavoprotein subunit beta	CIR1	S000003439	YGR207C	+		x	x	24.0716	28.7898	26.9609	30.2119	33.3228	32.0078	1.7631e+07	4.6408e+08	1.3063e+08	1.2436e+09	1.0744e+10	4.3183e+09	13	13	50.6	28.758	0	145.53	1	4	4	15	17	13
P39726	P39726	Glycine cleavage system H protein, mitochondrial	GCV3	S000000042	YAL044C	+	x	x	x	29.4809	28.8361	27.7496	29.7673	31.6605	28.6479	7.4928e+08	4.7921e+08	2.2567e+08	9.13791e+08	3.3943e+09	4.206e+08	3	3	30	18.793	0	36.521	1	2	2	4	4	2
P38910	P38910	10 kDa heat shock protein, mitochondrial	HSP10	S000005546	YOR020C	+	x	x	x	27.3056	31.1293	30.2608	32.1509	35.3365	33.305	1.6588e+08	2.3489e+09	1.2865e+09	4.76841e+09	4.33849e+10	1.0612e+10	10	10	77.4	11.372	0	113.72	0	5	7	10	14	10
P39522	P39522	Dihydroxy-acid dehydratase, mitochondrial	ILV3	S000003777	YJR016C	+	x	x	x	29.0551	31.2264	30.7449	32.6552	35.0291	34.0857	5.5777e+08	2.5123e+09	1.7995e+09	6.76371e+09	3.5059e+10	1.8231e+10	26	26	53.8	62.86	0	204.34	1	6	16	28	29	26
P25719	P25719	Peptidyl-prolyl cis-trans isomerase C, mitochondrial	CPR3	S000004543	YML078W	+	x	x	x	29.8801	31.3772	30.8113	32.0603	34.6102	33.0931	9.8813e+08	2.7891e+09	1.8842e+09	4.4782e+09	2.6225e+10	9.16269e+09	11	11	69.8	19.919	0	55.432	1	5	7	11	10	11
P32564	P32564	Protein SCM4	SCM4	S000003281	YGR049W	+			x	19	33.6838	29.3332	27.3228	28.0473	26.9426	524288	1.3799e+10	6.7633e+08	1.6787e+08	2.7739e+08	1.2898e+08	3	3	13.9	20.118	0	5.6721	1	5	2	5	2	3
		Non mitochondrial proteins
P00330	P00330	Alcohol dehydrogenase 1	ADH1	S000005446	YOL086C					25.6321	29.8831	32.8252	29.4184	29.1652	28.1672	5.2005e+07	9.9015e+08	7.60949e+09	7.1752e+08	6.0199e+08	3.0143e+08	15	10	55.7	36.849	0	50.49	17	7	14	18	4	4
P38137	P38137	Peroxisomal-coenzyme A synthetase	PCS60	S000000426	YBR222C					29.1518	30.5224	29.982	29.7686	30.0245	29.5382	5.9645e+08	1.5423e+09	1.0604e+09	9.14631e+08	1.0921e+09	7.7962e+08	18	18	37.9	60.488	0	90.267	11	9	14	25	8	13
P22133	P22133	Malate dehydrogenase, cytoplasmic	MDH2	S000005486	YOL126C					19	30.9933	31.3483	19	26.9475	25.5487	524288	2.1375e+09	2.7339e+09	524288	1.2942e+08	4.9083e+07	14	14	57.6	40.73	0	73.685	5	11	14	11	2	2
Q02207;REV__P47107	Q02207	Peroxisomal hydratase-dehydrogenase-epimerase;2-enoyl-CoA hydratase;(3R)-3-hydroxyacyl-CoA dehydrogenase	FOX2	S000001717	YKR009C					30.3446	31.0252	31.3343	29.5066	29.1483	30.1673	1.3634e+09	2.1854e+09	2.7074e+09	7.6273e+08	5.95e+08	1.2058e+09	21	21	32.4	98.702	0	135.76	25	22	18	55	5	12
P17967	P17967	Protein disulfide-isomerase	PDI1	S000000548	YCL043C					26.2809	31.0833	32.3488	28.2534	29.0345	28.8358	8.1534e+07	2.2751e+09	5.46971e+09	3.1997e+08	5.4988e+08	4.7913e+08	20	20	36.4	58.226	0	138.82	23	11	20	27	3	9
P16474	P16474	78 kDa glucose-regulated protein homolog	KAR2	S000003571	YJL034W					27.3875	32.008	33.5998	28.659	29.6208	29.8722	1.7557e+08	4.31891e+09	1.3018e+10	4.2386e+08	8.2555e+08	9.8269e+08	40	39	54.4	74.467	0	242.22	42	22	40	46	8	11
P32419	P32419	Malate dehydrogenase, peroxisomal	MDH3	S000002236	YDL078C					31.1781	33.4957	33.0793	29.768	32.7938	32.0755	2.4296e+09	1.2112e+10	9.07519e+09	9.1425e+08	7.44581e+09	4.5258e+09	23	23	64.1	37.186	0	235.4	21	23	21	24	12	16
P23542	P23542	Aspartate aminotransferase, cytoplasmic	AAT2	S000004017	YLR027C					29.7564	34.0542	35.0763	27.592	29.2797	29.1114	9.06951e+08	1.7838e+10	3.6227e+10	2.0231e+08	6.5174e+08	5.7998e+08	25	25	86.1	46.057	0	154.02	26	20	25	25	5	7
P17255	P17255	V-type proton ATPase catalytic subunit A;Endonuclease PI-SceI	VMA1	S000002344	YDL185W					27.7	34.2326	31.7014	24.4056	28.649	24.9174	2.1804e+08	2.0185e+10	3.4921e+09	2.2223e+07	4.2092e+08	3.1687e+07	31	31	30.5	118.64	0	126.78	34	42	31	34	3	2
P17709	P17709	Glucokinase-1	GLK1	S000000545	YCL040W					24.2182	25.996	32.1131	25.2304	27.9953	27.3581	1.9517e+07	6.6922e+07	4.6452e+09	3.9364e+07	2.6757e+08	1.7203e+08	16	16	32	55.377	0	65.994	6	1	16	19	3	3
Q96VH4	Q96VH4	Putative nitroreductase HBN1	HBN1	S000007548	YCL026C-B					19	27.9691	26.0151	26.4964	29.9254	28.5552	524288	2.6274e+08	6.7816e+07	9.4667e+07	1.0196e+09	3.9444e+08	7	7	40.4	20.994	0	25.453	0	5	4	4	6	6
