# Supplementary material for: Mitochondrial‐derived vesicles retain membrane potential and contain a functional ATP synthase
Source: EMBO Rep. 2023 Mar 17;24(5):e56114. doi: 10.15252/embr.202256114 (PMC10157309; doi:10.15252/embr.202256114)
Supplement: Supplementary file 5 — Dataset EV3 [file EMBR-24-e56114-s011.xlsx]

## Sheet: Dataset EV3
Dataset EV3: Exclusive mitochondrial proteins. Mitochondrial proteins with were detected in all three mitochondrial fractions and in none of the MDVs fractions.
Protein IDs	Majority protein IDs	Protein names	Gene names	SGD	ORF Name	Mitochondrial proteins by SGD	Mitochondrial proteins by Uniprot	Mitochondrial proteins by GOCC	Mitochondrial proteins (all annotations)	Log2 EV 1 intensity	Log2 EV 2 intensity	Log2 EV 3 intensity	Log2 Mito 1 intensity	Log2 Mito 2 intensity	Log2 Mito 3 intensity	EV 1 intensity	EV 2 intensity	EV 3 intensity	Mito 1 intensity	Mito 2 intensity	Mito 3 intensity	Razor + unique peptides	Unique peptides	Sequence coverage [%]	Mol. weight [kDa]	Q-value	Score	Razor + unique peptides EV 1	Razor + unique peptides EV 2	Razor + unique peptides EV 3	Razor + unique peptides Mito 1	Razor + unique peptides Mito 2	Razor + unique peptides Mito 3
		Ribosom
P38175	P38175	37S ribosomal protein MRP21, mitochondrial	MRP21	S000000186	YBL090W	+	x	x	x	19	19	21	24.7658	29.0467	24.7457	524288	524288	2097152	2.8526e+07	5.5453e+08	2.8131e+07	2	2	10.2	20.394	0.0011261	2.9343	0	0	0	2	5	2
P38064	P38064	54S ribosomal protein L16, mitochondrial	MRPL16	S000000134	YBL038W	+	x	x	x	19	19	21	24.2436	29.5732	25.7928	524288	524288	2097152	1.9863e+07	7.9879e+08	5.8131e+07	2	2	11.6	26.518	0	5.0529	0	0	0	6	2	2
P36528	P36528	54S ribosomal protein L17, mitochondrial	MRPL17	S000005196	YNL252C	+	x	x	x	19	19	21	27.9162	29.9008	29.2744	524288	524288	2097152	2.5329e+08	1.0024e+09	6.4934e+08	9	9	22.8	32.212	0	29.217	0	0	0	12	9	9
P39677	P39677	Ribosome-releasing factor 2, mitochondrial	MEF2	S000003638	YJL102W	+	x	x	x	19	19	21	27.4147	29.242	29.5393	524288	524288	2097152	1.7892e+08	6.3492e+08	7.8023e+08	8	8	16.6	91.282	0	55.681	0	0	0	10	6	8
P31334	P31334	54S ribosomal protein L9, mitochondrial	MRPL9	S000003452	YGR220C	+	x	x	x	19	19	21	27.3763	30.2136	28.6822	524288	524288	2097152	1.7422e+08	1.2451e+09	4.3072e+08	5	5	20.4	29.79	0	16.935	0	0	0	5	6	5
		Inner membrane
P48360	P48360	Probable NADPH:adrenodoxin oxidoreductase, mitochondrial	ARH1	S000002784	YDR376W	+	x	x	x	19	19	21	25.4936	29.714	28.1588	524288	524288	2097152	4.7244e+07	8.8068e+08	2.9967e+08	8	8	20.7	56.237	0	17.128	0	0	0	6	7	8
P14905	P14905	Cytochrome B translational activator protein CBS2	CBS2	S000002605	YDR197W	+		x	x	19	19	21	24.2123	28.034	26.9124	524288	524288	2097152	1.9437e+07	2.7483e+08	1.2631e+08	2	2	5.7	44.607	0.0011806	3.3743	0	0	0	3	3	2
P32378	P32378	4-hydroxybenzoate polyprenyltransferase, mitochondrial	COQ2	S000005324	YNR041C	+	x	x	x	19	19	21	26.7131	29.6096	26.8305	524288	524288	2097152	1.1001e+08	8.192e+08	1.1934e+08	2	2	5.1	41.001	0.0010905	2.6045	0	0	0	4	4	2
P49017	P49017	2-methoxy-6-polyprenyl-1,4-benzoquinol methylase, mitochondrial	COQ5	S000004578	YML110C	+	x	x	x	19	19	21	26.5885	30.5845	28.2845	524288	524288	2097152	1.0091e+08	1.6101e+09	3.2694e+08	2	2	15	34.684	0	57.535	0	0	0	6	4	2
P38152	P38152	Tricarboxylate transport protein	CTP1	S000000495	YBR291C	+		x	x	19	19	21	25.8787	30.0034	27.6186	524288	524288	2097152	6.1697e+07	1.0763e+09	2.0608e+08	3	3	16.1	32.173	0	10.416	0	0	0	7	6	3
P53311;P38857	P53311	Mitochondrial pyruvate carrier 3	FMP43	S000001205;S000003475	YGR243W		x	x	x	19	19	21	26.906	28.8908	27.3063	524288	524288	2097152	1.2575e+08	4.9774e+08	1.6597e+08	4	4	20.5	16.23	0	13.682	0	0	0	4	4	4
Q08622	Q08622	Genetic interactor of prohibitins 3, mitochondrial	GEP3	S000005731		+	x	x	x	19	19	21	19	27.8001	26.2809	524288	524288	2097152	524288	2.337e+08	8.1536e+07	3	3	7.2	63.853	0	5.3486	0	0	0	2	3	3
P53193	P53193	J-type co-chaperone JAC1, mitochondrial	JAC1	S000002986	YGL018C	+	x	x	x	19	19	21	25.2214	29.4231	25.5908	524288	524288	2097152	3.912e+07	7.1983e+08	5.0535e+07	3	3	23.4	21.778	0.0011933	3.4989	0	0	0	4	2	3
P23500	P23500	Mitochondrial RNA-splicing protein MRS4	MRS4	S000001760	YKR052C	+	x	x	x	19	19	21	26.1013	29.4308	29.1279	524288	524288	2097152	7.199e+07	7.2371e+08	5.8663e+08	2	2	12.2	33.307	0	24.038	0	0	0	7	4	2
Q04487	Q04487	Putative succinate dehydrogenase [ubiquinone] cytochrome b subunit, mitochondrial	SHH3	S000004724			x	x	x	19	19	21	19	28.0529	27.0625	524288	524288	2097152	524288	2.7847e+08	1.4016e+08	2	2	9.2	22.309	0.0011001	2.7336	0	0	0	2	2	2
P42900	P42900	Sigma-like sequence protein 1, mitochondrial	SLS1	S000004129	YLR139C	+	x	x	x	19	19	21	25.3552	29.2955	27.8541	524288	524288	2097152	4.2923e+07	6.5889e+08	2.4261e+08	5	5	10.9	73.256	0	19.253	0	0	0	5	5	5
P53220	P53220	Mitochondrial import inner membrane translocase subunit TIM21	TIM21	S000003265		+	x	x	x	19	19	21	23.6599	27.2433	25.9467	524288	524288	2097152	1.3254e+07	1.5887e+08	6.4677e+07	3	3	10	27.205	0	4.5146	0	0	0	6	2	3
Q12328	Q12328	Mitochondrial import inner membrane translocase subunit TIM22	TIM22	S000002376	YDL217C	+	x	x	x	19	19	21	26.7349	29.7284	26.9215	524288	524288	2097152	1.1169e+08	8.89501e+08	1.2711e+08	2	2	12.1	21.864	0.0011792	3.3698	0	0	0	2	4	2
P43617	P43617	Uncharacterized mitochondrial carrier YFR045W	YFR045W	S000001941			x	x	x	19	19	21	26.9284	28.6006	26.8868	524288	524288	2097152	1.2772e+08	4.0705e+08	1.2409e+08	4	4	13.9	34.391	0	5.5947	0	0	0	6	3	4
Q12251	Q12251	Uncharacterized mitochondrial carrier YPR011C	YPR011C	S000006215			x	x	x	19	19	21	25.8195	28.9107	28.6737	524288	524288	2097152	5.9218e+07	5.0466e+08	4.2819e+08	3	3	14.7	35.913	0	33.46	0	0	0	3	3	3
P47045	P47045	Mitochondrial import inner membrane translocase subunit TIM54	TIM54	S000003590	YJL054W	+	x	x	x	19	19	21	24.7301	29.6367	27.322	524288	524288	2097152	2.783e+07	8.3471e+08	1.6778e+08	6	6	21.1	54.182	0	30.1	0	0	0	11	6	6
Q07914	Q07914	Mitochondrial import inner membrane translocase subunit TIM14	PAM18	S000003998	YLR008C	+	x	x	x	19	19	21	26.7898	30.7332	28.2816	524288	524288	2097152	1.1602e+08	1.7849e+09	3.2629e+08	4	4	19.6	17.91	0	16.208	0	0	0	5	7	4
Q12482	Q12482	Mitochondrial aspartate-glutamate transporter AGC1	AGC1	S000006225	YPR021C	+	x	x	x	19	19	21	26.2193	29.1024	26.6092	524288	524288	2097152	7.8126e+07	5.7635e+08	1.0237e+08	3	3	4.2	104.3	0	4.7644	0	0	0	11	5	3
P32332	P32332	Mitochondrial oxaloacetate transport protein	OAC1	S000001603	YKL120W	+	x	x	x	19	19	21	29.1352	29.8128	25.2725	524288	524288	2097152	5.8961e+08	9.4309e+08	4.053e+07	2	2	9	35.153	0	6.2525	0	0	0	6	7	2
P36163	P36163	Mitochondrial metalloendopeptidase OMA1	OMA1	S000001795	YKR087C	+	x	x	x	19	19	21	26.7482	27.892	27.2618	524288	524288	2097152	1.1272e+08	2.4908e+08	1.6092e+08	3	3	10.7	39.328	0.0011601	3.2213	0	0	0	5	4	3
Q05779	Q05779	Ubiquinone biosynthesis protein COQ9, mitochondrial	COQ9	S000004191		+	x	x	x	19	19	21	26.1203	30.7198	27.2435	524288	524288	2097152	7.2944e+07	1.7684e+09	1.589e+08	2	2	6.9	29.958	0.0078201	1.6193	0	0	0	7	6	2
P40416	P40416	Iron-sulfur clusters transporter ATM1, mitochondrial	ATM1	S000004916	YMR301C	+	x	x	x	19	19	21	27.267	30.5849	28.7854	524288	524288	2097152	1.615e+08	1.6105e+09	4.6267e+08	6	6	11.6	77.521	0	18.145	0	0	0	16	11	6
P53264	P53264	Cardiolipin-specific deacylase 1, mitochondrial	CLD1	S000003342	YGR110W		x	x	x	19	19	21	23.4144	29.519	27.4831	524288	524288	2097152	1.118e+07	7.6931e+08	1.876e+08	6	6	13.9	52.044	0	8.7461	0	0	0	8	7	6
P27697	P27697	Probable serine/threonine-protein kinase COQ8, mitochondrial	COQ8	S000003087		+	x	x	x	19	19	21	26.7116	29.1223	26.9565	524288	524288	2097152	1.099e+08	5.8438e+08	1.3023e+08	3	3	6	56.741	0	4.5522	0	0	0	6	5	3
P38969	P38969	Pentamidine resistance factor, mitochondrial	PNT1	S000005792	YOR266W	+	x	x	x	19	19	21	26.7647	30.0531	27.2271	524288	524288	2097152	1.1402e+08	1.114e+09	1.571e+08	5	5	10.6	48.933	0	7.7798	0	0	0	10	9	5
P38228	P38228	Mitochondrial chaperone TCM62	TCM62	S000000248	YBR044C	+	x	x	x	19	19	21	27.0731	29.0984	25.1367	524288	524288	2097152	1.4119e+08	5.7478e+08	3.6889e+07	3	3	7.2	64.251	0	9.5765	0	0	0	7	4	3
P53320	P53320	Mitochondrial carrier protein MTM1	MTM1	S000003489	YGR257C		x	x	x	19	19	21	23.9207	27.9163	27.1325	524288	524288	2097152	1.588e+07	2.5331e+08	1.4713e+08	5	5	15.8	40.763	0	15.622	0	0	0	4	5	5
P38172	P38172	Uncharacterized protein YBL095W, mitochondrial	MRX3	S000000191			x	x	x	19	19	21	25.6427	28.9086	27.2597	524288	524288	2097152	5.2386e+07	5.039e+08	1.6069e+08	2	2	10	30.545	0	5.9839	0	0	0	3	4	2
P47052	P47052	Succinate dehydrogenase [ubiquinone] flavoprotein subunit 2, mitochondrial	YJL045W	S000003581			x	x	x	19	19	21	28.3553	31.0056	29.2591	524288	524288	2097152	3.4339e+08	2.1559e+09	6.4248e+08	5	5	22.7	69.382	0	20.231	0	0	0	12	15	5
Q12289	Q12289	Mitochondrial carnitine carrier	CRC1	S000005626	YOR100C	+	x	x	x	19	19	21	29.398	32.2328	29.9854	524288	524288	2097152	7.0743e+08	5.04701e+09	1.0629e+09	10	10	44.6	34.754	0	247.93	0	0	0	12	15	10
		ATPase
P32493	P32493	ATPase expression protein 1, mitochondrial	AEP1	S000004668	YMR064W	+	x	x	x	19	19	21	25.745	29.2943	23.8292	524288	524288	2097152	5.6235e+07	6.5838e+08	1.4904e+07	3	3	6.9	59.747	0	4.2299	0	0	0	6	8	3
P53166	P53166	ATP-dependent RNA helicase MRH4, mitochondrial	MRH4	S000003032	YGL064C	+	x	x	x	19	19	21	26.1469	30.3975	29.0339	524288	524288	2097152	7.43e+07	1.4144e+09	5.4963e+08	10	10	21.7	63.057	0	40.386	0	0	0	7	12	10
P38746	P38746	Obg-like ATPase homolog	YLF2	S000001006	YHL014C	+			x	19	19	21	25.2799	28.4316	27.344	524288	524288	2097152	4.0739e+07	3.6205e+08	1.7036e+08	2	2	7.4	45.714	0	5.7001	0	0	0	2	3	2
P32580	P32580	ATP-dependent RNA helicase SUV3, mitochondrial	SUV3	S000005950	YPL029W	+	x	x	x	19	19	21	19	27.8903	24.7085	524288	524288	2097152	524288	2.4878e+08	2.7416e+07	2	2	5.6	84.323	0	6.0645	0	0	0	2	2	2
P22136	P22136	ATPase expression protein 2, mitochondrial	AEP2	S000004895	YMR282C	+	x	x	x	19	26.7699	21	24.8287	29.3014	27.6062	524288	1.1443e+08	2097152	2.9797e+07	6.6161e+08	2.0431e+08	5	5	10.5	67.523	0	11.783	0	0	0	8	5	5
		Others mitochondrial proteins
P19516	P19516	Cytochrome c oxidase assembly protein COX11, mitochondrial	COX11	S000006053	YPL132W	+	x	x	x	19	19	21	19	28.015	27.7698	524288	524288	2097152	524288	2.7124e+08	2.2884e+08	4	4	18.7	34.044	0	7.4627	0	0	0	2	4	4
P47051	P47051	Putative lipoate-protein ligase A	AIM22	S000003582	YJL046W			x	x	19	19	21	23.9141	27.7471	26.9104	524288	524288	2097152	1.5807e+07	2.2527e+08	1.2614e+08	2	2	7.1	47.003	0	7.4749	0	0	0	2	3	2
P40360	P40360	Amino-acid acetyltransferase, mitochondrial	ARG2	S000003607	YJL071W		x	x	x	19	19	21	24.8667	28.4804	25.7814	524288	524288	2097152	3.0592e+07	3.7449e+08	5.7672e+07	2	2	4.2	65.609	0	4.6829	0	0	0	3	4	2
P48237	P48237	Mitochondrial group I intron splicing factor CCM1	CCM1	S000003382	YGR150C	+	x	x	x	19	19	21	25.5321	27.8675	26.8676	524288	524288	2097152	4.8521e+07	2.4488e+08	1.2245e+08	4	4	6.7	101.42	0	8.6628	0	0	0	5	3	4
P39987	P39987	Heat shock protein SSC3, mitochondrial	ECM10	S000000756	YEL030W	+	x	x	x	19	19	21	26.3418	29.0844	27.0894	524288	524288	2097152	8.5052e+07	5.6923e+08	1.428e+08	5	5	21.7	70.084	0	13.499	0	0	0	7	6	5
P53171	P53171	Genetic interactor of prohibitin 7, mitochondrial	GEP7	S000003025	YGL057C	+	x	x	x	19	19	21	26.219	28.5989	27.9569	524288	524288	2097152	7.8109e+07	4.0657e+08	2.6054e+08	4	4	20.9	32.959	0	18.268	0	0	0	4	5	4
Q12166	Q12166	2-isopropylmalate synthase 2, mitochondrial	LEU9	S000005634	YOR108W	+	x	x	x	19	19	21	27.1438	29.9701	27.0728	524288	524288	2097152	1.4829e+08	1.0517e+09	1.4116e+08	2	2	23.8	67.199	0	4.7374	0	0	0	4	5	2
Q06005	Q06005	Octanoyltransferase, mitochondrial	LIP2	S000004229	YLR239C	+	x	x	x	19	19	21	19	29.3443	26.3738	524288	524288	2097152	524288	6.8158e+08	8.6959e+07	3	3	9.1	37.237	0	5.2707	0	0	0	3	4	3
Q03218	Q03218	Mitochondrial metal transporter 1	MMT1	S000004789	YMR177W	+	x	x	x	19	19	21	26.4581	27.7262	24.6832	524288	524288	2097152	9.2187e+07	2.2204e+08	2.694e+07	3	3	5.9	56.209	0.0011779	3.3663	0	0	0	3	3	3
P25270	P25270	rRNA methyltransferase, mitochondrial	MRM1	S000005727	YOR201C		x	x	x	19	19	21	23.9088	28.3168	27.0772	524288	524288	2097152	1.5749e+07	3.3435e+08	1.416e+08	3	3	11.4	46.387	0	6.5801	0	0	0	2	2	3
P08425	P08425	Phenylalanine--tRNA ligase, mitochondrial	MSF1	S000006251	YPR047W	+	x	x	x	19	19	21	26.3286	29.6143	27.5914	524288	524288	2097152	8.4276e+07	8.2183e+08	2.0223e+08	6	6	13.9	54.828	0	11.538	0	0	0	2	8	6
P10849	P10849	Mitochondrial transcription factor 2	MTF2	S000002202	YDL044C	+	x	x	x	19	19	21	27.2078	30.4013	27.371	524288	524288	2097152	1.5501e+08	1.4181e+09	1.7358e+08	7	7	17.7	51.192	0	18.425	0	0	0	4	7	7
P53070	P53070	Mitochondrial translation optimization protein 1	MTO1	S000003205	YGL236C	+	x	x	x	19	19	21	25.6035	29.4835	28.0986	524288	524288	2097152	5.0981e+07	7.5064e+08	2.8742e+08	4	4	8.4	74.215	0	7.5762	0	0	0	4	6	4
P28239	P28239	Inorganic pyrophosphatase, mitochondrial	PPA2	S000004880	YMR267W	+	x	x	x	19	19	21	22.4602	29.8254	28.3648	524288	524288	2097152	5.7701e+06	9.5137e+08	3.4567e+08	2	2	9.4	35.572	0	61.96	0	0	0	2	6	2
P25646	P25646	[Pyruvate dehydrogenase [acetyl-transferring]]-phosphatase 2, mitochondrial	PTC6	S000002133	YCR079W	+	x	x	x	19	19	21	24.6259	27.3494	24.9396	524288	524288	2097152	2.589e+07	1.71e+08	3.2178e+07	2	2	5.4	49.42	0.004158	2.0821	0	0	0	5	2	2
P38797	P38797	Protein phosphatase 2C homolog 7, mitochondrial	PTC7	S000001118	YHR076W	+	x	x	x	19	19	21	27.1382	30.4596	28.6541	524288	524288	2097152	1.4771e+08	1.4766e+09	4.2243e+08	3	3	13.7	37.782	0	6.4583	0	0	0	6	7	3
Q02773	Q02773	Ribonuclease P protein component, mitochondrial	RPM2	S000004556	YML091C	+	x	x	x	19	19	21	27.6193	30.3453	28.415	524288	524288	2097152	2.0618e+08	1.3641e+09	3.579e+08	9	9	8.1	139.35	0	20.282	0	0	0	7	12	9
Q04748	Q04748	Protein SOV1, mitochondrial	SOV1	S000004670	YMR066W	+	x	x	x	19	19	21	19	28.2469	26.4828	524288	524288	2097152	524288	3.1855e+08	9.378e+07	4	4	7	104.75	0	12.135	0	0	0	3	5	4
P24720	P24720	Protein MNE1	MNE1	S000005877	YOR350C	+		x	x	19	19	21	25.7313	28.0629	26.9056	524288	524288	2097152	5.5705e+07	2.804e+08	1.2572e+08	3	3	4.7	77.229	0	7.6728	0	0	0	5	4	3
P35999	P35999	Mitochondrial intermediate peptidase	OCT1	S000001617	YKL134C	+	x	x	x	19	19	21	25.6917	30.242	28.1251	524288	524288	2097152	5.4197e+07	1.2698e+09	2.9276e+08	10	10	14.2	88.182	0	15.798	0	0	0	8	12	10
P53219	P53219	Abhydrolase domain-containing protein IMO32	IMO32	S000003263	YGR031W	+		x	x	19	19	21	26.8114	28.4847	28.0593	524288	524288	2097152	1.1777e+08	3.7562e+08	2.7969e+08	7	7	18.4	38.51	0	14.396	0	0	0	7	4	7
P39112	P39112	Exoribonuclease II, mitochondrial	DSS1	S000004900		+	x	x	x	19	19	21	25.2917	27.7861	26.1523	524288	524288	2097152	4.1072e+07	2.3144e+08	7.458e+07	2	2	2.3	110.82	0	8.5172	0	0	0	3	3	2
P47140	P47140	Altered inheritance rate of mitochondria protein 25	AIM25	S000003861	YJR100C	+	x	x	x	19	19	21	27.3792	29.0931	28.2344	524288	524288	2097152	1.7457e+08	5.7265e+08	3.158e+08	4	4	16.5	37.479	0	15.051	0	0	0	6	2	4
P14908	P14908	Mitochondrial transcription factor 1	MTF1	S000004841	YMR228W	+	x	x	x	21.8367	19	21	27.0148	29.2763	28.0095	3.7454e+06	524288	2097152	1.356e+08	6.5021e+08	2.702e+08	5	5	15	39.726	0	8.185	0	0	0	6	8	5
P43122	P43122	tRNA N6-adenosine threonylcarbamoyltransferase, mitochondrial	QRI7	S000002262	YDL104C	+	x	x	x	22.9669	19	21	23.4816	26.4733	26.7612	8.1982e+06	524288	2097152	1.1713e+07	9.31651e+07	1.1374e+08	2	2	8.4	45.543	0	6.7571	0	0	0	2	4	2
P25038	P25038	Translation initiation factor IF-2, mitochondrial	IFM1	S000005383	YOL023W	+	x	x	x	23.4764	19	21	24.3476	30.0711	28.2308	1.1671e+07	524288	2097152	2.1348e+07	1.128e+09	3.15e+08	7	7	16.4	75.656	0	13.865	0	0	0	5	8	7
P47084	P47084	Uncharacterized protein YJR003C, mitochondrial	MRX12	S000003763			x	x	x	23.9066	19	21	27.5838	28.3654	28.3821	1.5725e+07	524288	2097152	2.0116e+08	3.4582e+08	3.4984e+08	5	5	9.8	59.765	0	10.657	0	0	0	4	4	5
P47015	P47015	Altered inheritance of mitochondria protein 23, mitochondrial	AIM23	S000003667	YJL131C	+	x	x	x	24.9014	19	21	26.8181	28.4549	28.2477	3.1337e+07	524288	2097152	1.1832e+08	3.6793e+08	3.1872e+08	4	4	13.5	41.461	0	12.847	0	0	0	5	4	4
Q05892	Q05892	Uncharacterized protein YLR290C, mitochondrial	YLR290C	S000004281			x	x	x	25.0218	19	21	28.5682	31.5973	29.9435	3.4065e+07	524288	2097152	3.9799e+08	3.2488e+09	1.0325e+09	8	8	36.1	31.524	0	24	0	0	0	10	11	8
P41911	P41911	Glycerol-3-phosphate dehydrogenase [NAD(+)] 2, mitochondrial	GPD2	S000005420	YOL059W	+	x	x	x	25.5639	19	21	26.0846	29.9881	28.1008	4.9601e+07	524288	2097152	7.1161e+07	1.0649e+09	2.8787e+08	4	4	14.3	49.421	0	7.8562	0	0	0	5	6	4
Q01217	Q01217	Protein ARG5,6, mitochondrial;N-acetyl-gamma-glutamyl-phosphate reductase;Acetylglutamate kinase	ARG5,6	S000000871	YER069W		x	x	x	25.5917	19	21	29.8545	31.4704	29.5249	5.0568e+07	524288	2097152	9.70721e+08	2.9753e+09	7.7249e+08	8	8	13.6	94.868	0	37.151	0	0	0	19	14	8
P38122	P38122	3-methyl-2-oxobutanoate hydroxymethyltransferase	ECM31	S000000380	YBR176W	+		x	x	19	24.3335	21	28.7132	29.7973	28.0074	524288	2.114e+07	2097152	4.4008e+08	9.3301e+08	2.6982e+08	5	5	18.6	34.465	0	12.528	0	0	0	5	3	5
