# Supplementary material for: Mitochondrial‐derived vesicles retain membrane potential and contain a functional ATP synthase
Source: EMBO Rep. 2023 Mar 17;24(5):e56114. doi: 10.15252/embr.202256114 (PMC10157309; doi:10.15252/embr.202256114)
Supplement: Supplementary file 6 — Dataset EV4 [file EMBR-24-e56114-s007.xlsx]

## Sheet: Dataset EV4
Dataset EV4: Go annotation analysis dataset. Raw data of Go-annotation analysis of "Biological Process" by using the STRING gene ontology tools.
#Term ID	Biological Process	Observed gene count	Background gene count	Strength	False discovery rate	Log10 FDR	Matching proteins in your network (IDs)	Matching proteins in your network (labels)
GO:0006091	Generation of precursor metabolites and energy	56	220	1.01	2.01e-34	33.6968	4932.Q0045,4932.YAL038W,4932.YBL030C,4932.YBL045C,4932.YBR026C,4932.YBR221C,4932.YCR012W,4932.YDL066W,4932.YDL067C,4932.YDL085W,4932.YDL178W,4932.YDR148C,4932.YDR513W,4932.YDR529C,4932.YEL024W,4932.YER141W,4932.YER178W,4932.YFL018C,4932.YFR049W,4932.YGL107C,4932.YGL187C,4932.YGR192C,4932.YGR244C,4932.YGR254W,4932.YHR001W-A,4932.YHR051W,4932.YHR174W,4932.YIL043C,4932.YIL070C,4932.YIL125W,4932.YJL0…	COX1,CDC19,PET9,COR1,ETR1,PDB1,PGK1,IDP1,COX9,NDE2,DLD2,KGD2,GRX2,QCR7,RIP1,COX15,PDA1,LPD1,YMR31,RMD9,COX4,TDH3,LSC2,ENO1,QCR10,COX6,ENO2,CBR1,MAM33,KGD1,TDH1,QCR8,CYC1,FBA1,MDH1,SDH3,SDH1,SDH2,ACO1,NDI1,AAC1,ADH3,NDE1,IDH1,COX5A,CIT1,CYT1,IDH2,LSC1,ALD4,GLR1,FUM1,CIT3,AIM45,NCA2,QCR2
GO:0055114	Oxidation-reduction process	72	457	0.8	2.82e-34	33.5498	4932.Q0045,4932.YBL030C,4932.YBL045C,4932.YBL064C,4932.YBR026C,4932.YBR084W,4932.YBR221C,4932.YDL066W,4932.YDL067C,4932.YDL085W,4932.YDL174C,4932.YDL178W,4932.YDR148C,4932.YDR347W,4932.YDR513W,4932.YDR529C,4932.YEL024W,4932.YER073W,4932.YER141W,4932.YER178W,4932.YFL018C,4932.YFR049W,4932.YGL107C,4932.YGL187C,4932.YGR192C,4932.YGR234W,4932.YGR244C,4932.YHL021C,4932.YHR001W-A,4932.YHR008C,4932.YHR0…	COX1,PET9,COR1,PRX1,ETR1,MIS1,PDB1,IDP1,COX9,NDE2,DLD1,DLD2,KGD2,MRP1,GRX2,QCR7,RIP1,ALD5,COX15,PDA1,LPD1,YMR31,RMD9,COX4,TDH3,YHB1,LSC2,AIM17,QCR10,SOD2,PUT2,COX6,CBR1,MAM33,LYS12,AYR1,KGD1,GUT2,GTT1,TDH1,QCR8,TES1,CYC1,SOD1,MDH1,SDH3,SDH1,MCR1,CCP1,SDH2,ACO1,ILV5,CYB2,ALO1,NDI1,AAC1,ADH3,HFD1,NDE1,IDH1,COX5A,CIT1,CYT1,IDH2,LSC1,ALD4,GLR1,FUM1,CIT3,AIM45,NCA2,QCR2
GO:0046034	ATP metabolic process	37	94	1.2	2.95e-27	26.5302	4932.Q0045,4932.YAL038W,4932.YBL045C,4932.YBL099W,4932.YBR039W,4932.YBR221C,4932.YCR012W,4932.YDL067C,4932.YDL085W,4932.YDR298C,4932.YDR322C-A,4932.YDR377W,4932.YDR529C,4932.YEL024W,4932.YER178W,4932.YGL008C,4932.YGL187C,4932.YGR192C,4932.YGR254W,4932.YHR001W-A,4932.YHR051W,4932.YHR174W,4932.YJL052W,4932.YJL166W,4932.YJR048W,4932.YJR121W,4932.YKL016C,4932.YKL060C,4932.YKL141W,4932.YKL148C,4932.YM…	COX1,CDC19,COR1,ATP1,ATP3,PDB1,PGK1,COX9,NDE2,ATP5,TIM11,ATP17,QCR7,RIP1,PDA1,PMA1,COX4,TDH3,ENO1,QCR10,COX6,ENO2,TDH1,QCR8,CYC1,ATP2,ATP7,FBA1,SDH3,SDH1,NDI1,NDE1,COX5A,CYT1,ATP4,ATP20,QCR2
GO:0045333	Cellular respiration	37	103	1.16	3.26e-26	25.4868	4932.Q0045,4932.YBL030C,4932.YBL045C,4932.YBR026C,4932.YDL066W,4932.YDL067C,4932.YDL178W,4932.YDR148C,4932.YDR529C,4932.YEL024W,4932.YFR049W,4932.YGL107C,4932.YGL187C,4932.YGR244C,4932.YHR001W-A,4932.YHR051W,4932.YIL070C,4932.YIL125W,4932.YJL166W,4932.YJR048W,4932.YKL085W,4932.YKL141W,4932.YKL148C,4932.YLL041C,4932.YLR304C,4932.YML120C,4932.YMR056C,4932.YNL037C,4932.YNL052W,4932.YNR001C,4932.YOR0…	COX1,PET9,COR1,ETR1,IDP1,COX9,DLD2,KGD2,QCR7,RIP1,YMR31,RMD9,COX4,LSC2,QCR10,COX6,MAM33,KGD1,QCR8,CYC1,MDH1,SDH3,SDH1,SDH2,ACO1,NDI1,AAC1,IDH1,COX5A,CIT1,CYT1,IDH2,LSC1,FUM1,CIT3,NCA2,QCR2
GO:0009060	Aerobic respiration	34	89	1.19	1.17e-24	23.9318	4932.Q0045,4932.YBL030C,4932.YBL045C,4932.YBR026C,4932.YDL066W,4932.YDL067C,4932.YDR148C,4932.YDR529C,4932.YEL024W,4932.YFR049W,4932.YGL107C,4932.YGL187C,4932.YGR244C,4932.YHR001W-A,4932.YHR051W,4932.YIL070C,4932.YIL125W,4932.YJL166W,4932.YJR048W,4932.YKL085W,4932.YKL141W,4932.YKL148C,4932.YLL041C,4932.YLR304C,4932.YMR056C,4932.YNL037C,4932.YNL052W,4932.YNR001C,4932.YOR136W,4932.YOR142W,4932.YPL2…	COX1,PET9,COR1,ETR1,IDP1,COX9,KGD2,QCR7,RIP1,YMR31,RMD9,COX4,LSC2,QCR10,COX6,MAM33,KGD1,QCR8,CYC1,MDH1,SDH3,SDH1,SDH2,ACO1,AAC1,IDH1,COX5A,CIT1,IDH2,LSC1,FUM1,CIT3,NCA2,QCR2
GO:0015980	Energy derivation by oxidation of organic compounds	40	149	1.03	1.17e-24	23.9318	4932.Q0045,4932.YBL030C,4932.YBL045C,4932.YBR026C,4932.YDL066W,4932.YDL067C,4932.YDL085W,4932.YDL178W,4932.YDR148C,4932.YDR529C,4932.YEL024W,4932.YFR049W,4932.YGL107C,4932.YGL187C,4932.YGR244C,4932.YHR001W-A,4932.YHR051W,4932.YIL070C,4932.YIL125W,4932.YJL166W,4932.YJR048W,4932.YKL085W,4932.YKL141W,4932.YKL148C,4932.YLL041C,4932.YLR304C,4932.YML120C,4932.YMR056C,4932.YMR083W,4932.YMR145C,4932.YNL0…	COX1,PET9,COR1,ETR1,IDP1,COX9,NDE2,DLD2,KGD2,QCR7,RIP1,YMR31,RMD9,COX4,LSC2,QCR10,COX6,MAM33,KGD1,QCR8,CYC1,MDH1,SDH3,SDH1,SDH2,ACO1,NDI1,AAC1,ADH3,NDE1,IDH1,COX5A,CIT1,CYT1,IDH2,LSC1,FUM1,CIT3,NCA2,QCR2
GO:0044281	Small molecule metabolic process	69	693	0.6	8.39e-22	21.0762	4932.YAL038W,4932.YBL015W,4932.YBL099W,4932.YBR026C,4932.YBR039W,4932.YBR084W,4932.YBR177C,4932.YBR221C,4932.YBR263W,4932.YCL009C,4932.YCR012W,4932.YDL066W,4932.YDL174C,4932.YDL178W,4932.YDR148C,4932.YDR298C,4932.YDR322C-A,4932.YDR377W,4932.YER073W,4932.YER086W,4932.YER178W,4932.YFL018C,4932.YFL030W,4932.YFR049W,4932.YGL008C,4932.YGL187C,4932.YGR094W,4932.YGR192C,4932.YGR244C,4932.YGR254W,4932.YH…	CDC19,ACH1,ATP1,ETR1,ATP3,MIS1,EHT1,PDB1,SHM1,ILV6,PGK1,IDP1,DLD1,DLD2,KGD2,ATP5,TIM11,ATP17,ALD5,ILV1,PDA1,LPD1,AGX1,YMR31,PMA1,COX4,VAS1,TDH3,LSC2,ENO1,PUT2,ENO2,BAT1,MMF1,LYS12,KGD1,GUT2,TDH1,TES1,ATP2,ATP7,FBA1,MDH1,MCR1,ALT1,ILV5,ERG6,CYB2,ARG7,ADH3,ILV2,HFD1,IDH1,LAT1,LEU4,LAP3,CIT1,CYT1,IDH2,LSC1,FAA1,ALD4,ATP4,FUM1,CIT3,PDH1,AIM45,ICL2,ATP20
GO:0019752	Carboxylic acid metabolic process	52	387	0.73	1.31e-20	19.8827	4932.YAL038W,4932.YBL015W,4932.YBR026C,4932.YBR084W,4932.YBR177C,4932.YBR221C,4932.YBR263W,4932.YCL009C,4932.YCR012W,4932.YDL066W,4932.YDL174C,4932.YDL178W,4932.YDR148C,4932.YER073W,4932.YER086W,4932.YER178W,4932.YFL018C,4932.YFL030W,4932.YFR049W,4932.YGR094W,4932.YGR192C,4932.YGR254W,4932.YHR037W,4932.YHR174W,4932.YHR208W,4932.YIL051C,4932.YIL094C,4932.YIL125W,4932.YJL052W,4932.YJR019C,4932.YKL0…	CDC19,ACH1,ETR1,MIS1,EHT1,PDB1,SHM1,ILV6,PGK1,IDP1,DLD1,DLD2,KGD2,ALD5,ILV1,PDA1,LPD1,AGX1,YMR31,VAS1,TDH3,ENO1,PUT2,ENO2,BAT1,MMF1,LYS12,KGD1,TDH1,TES1,FBA1,MDH1,ALT1,ILV5,CYB2,ARG7,ADH3,ILV2,HFD1,IDH1,LAT1,LEU4,LAP3,CIT1,IDH2,FAA1,ALD4,FUM1,CIT3,PDH1,AIM45,ICL2
GO:0006163	Purine nucleotide metabolic process	30	107	1.05	1.46e-18	17.8356	4932.YAL038W,4932.YBL015W,4932.YBL099W,4932.YBR039W,4932.YBR084W,4932.YBR221C,4932.YCR012W,4932.YDR148C,4932.YDR298C,4932.YDR322C-A,4932.YDR377W,4932.YER178W,4932.YGL008C,4932.YGL187C,4932.YGR192C,4932.YGR244C,4932.YGR254W,4932.YHR174W,4932.YJL052W,4932.YJR019C,4932.YJR121W,4932.YKL016C,4932.YKL060C,4932.YNL071W,4932.YNR001C,4932.YOR065W,4932.YOR142W,4932.YOR317W,4932.YPL078C,4932.YPR020W	CDC19,ACH1,ATP1,ATP3,MIS1,PDB1,PGK1,KGD2,ATP5,TIM11,ATP17,PDA1,PMA1,COX4,TDH3,LSC2,ENO1,ENO2,TDH1,TES1,ATP2,ATP7,FBA1,LAT1,CIT1,CYT1,LSC1,FAA1,ATP4,ATP20
GO:0009150	Purine ribonucleotide metabolic process	29	103	1.05	5.92e-18	17.2277	4932.YAL038W,4932.YBL015W,4932.YBL099W,4932.YBR039W,4932.YBR221C,4932.YCR012W,4932.YDR148C,4932.YDR298C,4932.YDR322C-A,4932.YDR377W,4932.YER178W,4932.YGL008C,4932.YGL187C,4932.YGR192C,4932.YGR244C,4932.YGR254W,4932.YHR174W,4932.YJL052W,4932.YJR019C,4932.YJR121W,4932.YKL016C,4932.YKL060C,4932.YNL071W,4932.YNR001C,4932.YOR065W,4932.YOR142W,4932.YOR317W,4932.YPL078C,4932.YPR020W	CDC19,ACH1,ATP1,ATP3,PDB1,PGK1,KGD2,ATP5,TIM11,ATP17,PDA1,PMA1,COX4,TDH3,LSC2,ENO1,ENO2,TDH1,TES1,ATP2,ATP7,FBA1,LAT1,CIT1,CYT1,LSC1,FAA1,ATP4,ATP20
GO:0022900	Electron transport chain	24	74	1.12	7.53e-16	15.1232	4932.Q0045,4932.YBL045C,4932.YDL067C,4932.YDL178W,4932.YDR513W,4932.YDR529C,4932.YEL024W,4932.YER141W,4932.YFL018C,4932.YGL187C,4932.YHR001W-A,4932.YHR051W,4932.YIL043C,4932.YJL166W,4932.YJR048W,4932.YKL141W,4932.YKL148C,4932.YLL041C,4932.YML120C,4932.YNL052W,4932.YOR065W,4932.YPL091W,4932.YPR004C,4932.YPR191W	COX1,COR1,COX9,DLD2,GRX2,QCR7,RIP1,COX15,LPD1,COX4,QCR10,COX6,CBR1,QCR8,CYC1,SDH3,SDH1,SDH2,NDI1,COX5A,CYT1,GLR1,AIM45,QCR2
GO:0022904	Respiratory electron transport chain	18	45	1.21	6.76e-13	12.1701	4932.Q0045,4932.YBL045C,4932.YDL067C,4932.YDL178W,4932.YDR529C,4932.YEL024W,4932.YGL187C,4932.YHR001W-A,4932.YHR051W,4932.YJL166W,4932.YJR048W,4932.YKL141W,4932.YKL148C,4932.YLL041C,4932.YML120C,4932.YNL052W,4932.YOR065W,4932.YPR191W	COX1,COR1,COX9,DLD2,QCR7,RIP1,COX4,QCR10,COX6,QCR8,CYC1,SDH3,SDH1,SDH2,NDI1,COX5A,CYT1,QCR2
GO:0006099	Tricarboxylic acid cycle	16	30	1.33	7e-13	12.1549	4932.YDL066W,4932.YDR148C,4932.YFR049W,4932.YGR244C,4932.YIL125W,4932.YKL085W,4932.YKL141W,4932.YKL148C,4932.YLL041C,4932.YLR304C,4932.YNL037C,4932.YNR001C,4932.YOR136W,4932.YOR142W,4932.YPL262W,4932.YPR001W	IDP1,KGD2,YMR31,LSC2,KGD1,MDH1,SDH3,SDH1,SDH2,ACO1,IDH1,CIT1,IDH2,LSC1,FUM1,CIT3
GO:1902600	Proton transmembrane transport	24	108	0.95	8.51e-13	12.0701	4932.Q0045,4932.YBL045C,4932.YBL099W,4932.YBR039W,4932.YDL067C,4932.YDR298C,4932.YDR322C-A,4932.YDR342C,4932.YDR377W,4932.YDR529C,4932.YEL024W,4932.YER141W,4932.YGL008C,4932.YGL187C,4932.YHR001W-A,4932.YHR051W,4932.YJL166W,4932.YJR121W,4932.YKL016C,4932.YNL052W,4932.YOR065W,4932.YPL078C,4932.YPR020W,4932.YPR191W	COX1,COR1,ATP1,ATP3,COX9,ATP5,TIM11,HXT7,ATP17,QCR7,RIP1,COX15,PMA1,COX4,QCR10,COX6,QCR8,ATP2,ATP7,COX5A,CYT1,ATP4,ATP20,QCR2
GO:0007005	Mitochondrion organization	34	265	0.71	2.51e-12	11.6003	4932.YBL022C,4932.YBL030C,4932.YBR230C,4932.YCR028C-A,4932.YDL198C,4932.YDR148C,4932.YDR258C,4932.YDR322C-A,4932.YDR529C,4932.YFL016C,4932.YGR132C,4932.YGR174C,4932.YGR231C,4932.YHL021C,4932.YHR117W,4932.YIL022W,4932.YIL065C,4932.YJR045C,4932.YJR144W,4932.YKL141W,4932.YLR259C,4932.YLR304C,4932.YLR355C,4932.YMR056C,4932.YMR072W,4932.YMR203W,4932.YMR241W,4932.YMR302C,4932.YNL055C,4932.YNL121C,4932.…	PIM1,PET9,OM14,RIM1,GGC1,KGD2,HSP78,TIM11,QCR7,MDJ1,PHB1,CBP4,PHB2,AIM17,TOM71,TIM44,FIS1,SSC1,MGM101,SDH3,HSP60,ACO1,ILV5,AAC1,ABF2,TOM40,YHM2,YME2,POR1,TOM70,MDM38,TIM50,CBP3,ATP20
GO:0015672	Monovalent inorganic cation transport	25	131	0.89	4.28e-12	11.3686	4932.Q0045,4932.YBL045C,4932.YBL099W,4932.YBR039W,4932.YDL067C,4932.YDR298C,4932.YDR322C-A,4932.YDR342C,4932.YDR377W,4932.YDR529C,4932.YEL024W,4932.YER141W,4932.YGL008C,4932.YGL187C,4932.YHR001W-A,4932.YHR051W,4932.YJL166W,4932.YJR121W,4932.YKL016C,4932.YNL052W,4932.YOL027C,4932.YOR065W,4932.YPL078C,4932.YPR020W,4932.YPR191W	COX1,COR1,ATP1,ATP3,COX9,ATP5,TIM11,HXT7,ATP17,QCR7,RIP1,COX15,PMA1,COX4,QCR10,COX6,QCR8,ATP2,ATP7,COX5A,MDM38,CYT1,ATP4,ATP20,QCR2
GO:0042775	Mitochondrial atp synthesis coupled electron transport	16	37	1.24	7.55e-12	11.1221	4932.Q0045,4932.YBL045C,4932.YDL067C,4932.YDR529C,4932.YEL024W,4932.YGL187C,4932.YHR001W-A,4932.YHR051W,4932.YJL166W,4932.YJR048W,4932.YKL141W,4932.YKL148C,4932.YML120C,4932.YNL052W,4932.YOR065W,4932.YPR191W	COX1,COR1,COX9,QCR7,RIP1,COX4,QCR10,COX6,QCR8,CYC1,SDH3,SDH1,NDI1,COX5A,CYT1,QCR2
GO:0009987	Cellular process	160	4989	0.11	8.16e-12	11.0883	4932.Q0045,4932.YAL038W,4932.YBL015W,4932.YBL022C,4932.YBL030C,4932.YBL045C,4932.YBL064C,4932.YBL099W,4932.YBR026C,4932.YBR039W,4932.YBR084W,4932.YBR177C,4932.YBR221C,4932.YBR230C,4932.YBR263W,4932.YCL009C,4932.YCL017C,4932.YCR012W,4932.YCR028C-A,4932.YDL066W,4932.YDL067C,4932.YDL085W,4932.YDL174C,4932.YDL178W,4932.YDL198C,4932.YDR116C,4932.YDR148C,4932.YDR155C,4932.YDR194C,4932.YDR233C,4932.YDR2…	COX1,CDC19,ACH1,PIM1,PET9,COR1,PRX1,ATP1,ETR1,ATP3,MIS1,EHT1,PDB1,OM14,SHM1,ILV6,NFS1,PGK1,RIM1,IDP1,COX9,NDE2,DLD1,DLD2,GGC1,MRPL1,KGD2,CPR1,MSS116,RTN1,HSP78,ATP5,TIM11,MRPL35,HXT7,MRP1,ATP17,GRX2,QCR7,RIP1,PIC2,ALD5,ILV1,COX15,PDA1,SEC4,MDJ1,LPD1,AGX1,DUG1,YMR31,PMA1,RMD9,COX4,PIL1,VAS1,PHB1,CBP4,TDH3,PHB2,YHB1,LSC2,ENO1,AIM17,QCR10,TCD1,SOD2,PUT2,COX6,TOM71,ENO2,BAT1,TIM44,CBR1,MMF1,FIS1,MAM3…
GO:0032787	Monocarboxylic acid metabolic process	26	154	0.83	1.27e-11	10.8962	4932.YAL038W,4932.YBL015W,4932.YBR026C,4932.YBR177C,4932.YBR221C,4932.YCR012W,4932.YDL066W,4932.YDL174C,4932.YDL178W,4932.YER073W,4932.YER178W,4932.YFL018C,4932.YGR192C,4932.YGR254W,4932.YHR174W,4932.YJL052W,4932.YJR019C,4932.YKL060C,4932.YML054C,4932.YNL071W,4932.YOR317W,4932.YOR374W,4932.YPR001W,4932.YPR002W,4932.YPR004C,4932.YPR006C	CDC19,ACH1,ETR1,EHT1,PDB1,PGK1,IDP1,DLD1,DLD2,ALD5,PDA1,LPD1,TDH3,ENO1,ENO2,TDH1,TES1,FBA1,CYB2,LAT1,FAA1,ALD4,CIT3,PDH1,AIM45,ICL2
GO:0044237	Cellular metabolic process	131	3421	0.19	3.13e-11	10.5045	4932.Q0045,4932.YAL038W,4932.YBL015W,4932.YBL022C,4932.YBL030C,4932.YBL045C,4932.YBL099W,4932.YBR026C,4932.YBR039W,4932.YBR084W,4932.YBR177C,4932.YBR221C,4932.YBR263W,4932.YCL009C,4932.YCL017C,4932.YCR012W,4932.YCR028C-A,4932.YDL066W,4932.YDL067C,4932.YDL085W,4932.YDL174C,4932.YDL178W,4932.YDR116C,4932.YDR148C,4932.YDR155C,4932.YDR194C,4932.YDR298C,4932.YDR322C-A,4932.YDR322W,4932.YDR347W,4932.YD…	COX1,CDC19,ACH1,PIM1,PET9,COR1,ATP1,ETR1,ATP3,MIS1,EHT1,PDB1,SHM1,ILV6,NFS1,PGK1,RIM1,IDP1,COX9,NDE2,DLD1,DLD2,MRPL1,KGD2,CPR1,MSS116,ATP5,TIM11,MRPL35,MRP1,ATP17,GRX2,QCR7,RIP1,ALD5,ILV1,COX15,PDA1,SEC4,MDJ1,LPD1,AGX1,DUG1,YMR31,PMA1,RMD9,COX4,VAS1,TDH3,YHB1,LSC2,ENO1,QCR10,TCD1,SOD2,PUT2,COX6,ENO2,BAT1,CBR1,MMF1,MAM33,LYS12,AYR1,KGD1,GUT2,GTT1,TDH1,QCR8,TES1,CYC1,SOD1,ATP2,MGM101,ATP7,NFU1,FBA1…
GO:0006812	Cation transport	30	245	0.69	2.4e-10	9.61979	4932.Q0045,4932.YBL030C,4932.YBL045C,4932.YBL099W,4932.YBR039W,4932.YDL067C,4932.YDR298C,4932.YDR322C-A,4932.YDR342C,4932.YDR377W,4932.YDR529C,4932.YEL024W,4932.YER053C,4932.YER141W,4932.YGL008C,4932.YGL187C,4932.YGR192C,4932.YHR001W-A,4932.YHR051W,4932.YJL166W,4932.YJR121W,4932.YKL016C,4932.YMR056C,4932.YNL052W,4932.YOL027C,4932.YOR065W,4932.YOR317W,4932.YPL078C,4932.YPR020W,4932.YPR191W	COX1,PET9,COR1,ATP1,ATP3,COX9,ATP5,TIM11,HXT7,ATP17,QCR7,RIP1,PIC2,COX15,PMA1,COX4,TDH3,QCR10,COX6,QCR8,ATP2,ATP7,AAC1,COX5A,MDM38,CYT1,FAA1,ATP4,ATP20,QCR2
GO:0098660	Inorganic ion transmembrane transport	26	181	0.76	3.24e-10	9.48945	4932.Q0045,4932.YBL045C,4932.YBL099W,4932.YBR039W,4932.YDL067C,4932.YDR298C,4932.YDR322C-A,4932.YDR342C,4932.YDR377W,4932.YDR529C,4932.YEL024W,4932.YER053C,4932.YER141W,4932.YGL008C,4932.YGL187C,4932.YHR001W-A,4932.YHR051W,4932.YJL166W,4932.YJR077C,4932.YJR121W,4932.YKL016C,4932.YNL052W,4932.YOR065W,4932.YPL078C,4932.YPR020W,4932.YPR191W	COX1,COR1,ATP1,ATP3,COX9,ATP5,TIM11,HXT7,ATP17,QCR7,RIP1,PIC2,COX15,PMA1,COX4,QCR10,COX6,QCR8,MIR1,ATP2,ATP7,COX5A,CYT1,ATP4,ATP20,QCR2
GO:0008152	Metabolic process	134	3661	0.17	3.94e-10	9.4045	4932.Q0045,4932.YAL038W,4932.YBL015W,4932.YBL022C,4932.YBL030C,4932.YBL045C,4932.YBL064C,4932.YBL099W,4932.YBR026C,4932.YBR039W,4932.YBR084W,4932.YBR177C,4932.YBR221C,4932.YBR263W,4932.YCL009C,4932.YCL017C,4932.YCR012W,4932.YCR028C-A,4932.YDL066W,4932.YDL067C,4932.YDL085W,4932.YDL174C,4932.YDL178W,4932.YDR116C,4932.YDR148C,4932.YDR155C,4932.YDR194C,4932.YDR298C,4932.YDR322C-A,4932.YDR322W,4932.YD…	COX1,CDC19,ACH1,PIM1,PET9,COR1,PRX1,ATP1,ETR1,ATP3,MIS1,EHT1,PDB1,SHM1,ILV6,NFS1,PGK1,RIM1,IDP1,COX9,NDE2,DLD1,DLD2,MRPL1,KGD2,CPR1,MSS116,ATP5,TIM11,MRPL35,MRP1,ATP17,GRX2,QCR7,RIP1,ALD5,ILV1,COX15,PDA1,SEC4,MDJ1,LPD1,AGX1,DUG1,YMR31,PMA1,RMD9,COX4,VAS1,TDH3,YHB1,LSC2,ENO1,AIM17,QCR10,TCD1,SOD2,PUT2,COX6,ENO2,BAT1,CBR1,MMF1,MAM33,LYS12,AYR1,KGD1,GUT2,GTT1,TDH1,QCR8,TES1,CYC1,SOD1,ATP2,MGM101,ATP…
GO:0098662	Inorganic cation transmembrane transport	25	168	0.78	4.19e-10	9.37779	4932.Q0045,4932.YBL045C,4932.YBL099W,4932.YBR039W,4932.YDL067C,4932.YDR298C,4932.YDR322C-A,4932.YDR342C,4932.YDR377W,4932.YDR529C,4932.YEL024W,4932.YER053C,4932.YER141W,4932.YGL008C,4932.YGL187C,4932.YHR001W-A,4932.YHR051W,4932.YJL166W,4932.YJR121W,4932.YKL016C,4932.YNL052W,4932.YOR065W,4932.YPL078C,4932.YPR020W,4932.YPR191W	COX1,COR1,ATP1,ATP3,COX9,ATP5,TIM11,HXT7,ATP17,QCR7,RIP1,PIC2,COX15,PMA1,COX4,QCR10,COX6,QCR8,ATP2,ATP7,COX5A,CYT1,ATP4,ATP20,QCR2
GO:0055085	Transmembrane transport	40	457	0.55	5.65e-10	9.24795	4932.Q0045,4932.YBL030C,4932.YBL045C,4932.YBL099W,4932.YBR039W,4932.YDL067C,4932.YDL198C,4932.YDR298C,4932.YDR322C-A,4932.YDR342C,4932.YDR377W,4932.YDR529C,4932.YEL024W,4932.YER053C,4932.YER141W,4932.YGL008C,4932.YGL187C,4932.YHR001W-A,4932.YHR051W,4932.YHR117W,4932.YIL022W,4932.YJL166W,4932.YJR045C,4932.YJR077C,4932.YJR095W,4932.YJR121W,4932.YKL016C,4932.YLR259C,4932.YMR056C,4932.YMR203W,4932.YM…	COX1,PET9,COR1,ATP1,ATP3,COX9,GGC1,ATP5,TIM11,HXT7,ATP17,QCR7,RIP1,PIC2,COX15,PMA1,COX4,QCR10,COX6,TOM71,TIM44,QCR8,SSC1,MIR1,SFC1,ATP2,ATP7,HSP60,AAC1,TOM40,YHM2,COX5A,POR1,TOM70,CYT1,TIM50,ATP4,ODC1,ATP20,QCR2
GO:0034220	Ion transmembrane transport	32	298	0.64	8.55e-10	9.06803	4932.Q0045,4932.YBL030C,4932.YBL045C,4932.YBL099W,4932.YBR039W,4932.YDL067C,4932.YDR298C,4932.YDR322C-A,4932.YDR342C,4932.YDR377W,4932.YDR529C,4932.YEL024W,4932.YER053C,4932.YER141W,4932.YGL008C,4932.YGL187C,4932.YHR001W-A,4932.YHR051W,4932.YJL166W,4932.YJR077C,4932.YJR095W,4932.YJR121W,4932.YKL016C,4932.YMR056C,4932.YMR241W,4932.YNL052W,4932.YNL055C,4932.YOR065W,4932.YPL078C,4932.YPL134C,4932.YP…	COX1,PET9,COR1,ATP1,ATP3,COX9,ATP5,TIM11,HXT7,ATP17,QCR7,RIP1,PIC2,COX15,PMA1,COX4,QCR10,COX6,QCR8,MIR1,SFC1,ATP2,ATP7,AAC1,YHM2,COX5A,POR1,CYT1,ATP4,ODC1,ATP20,QCR2
GO:0044283	Small molecule biosynthetic process	33	324	0.61	1.39e-09	8.85699	4932.YBR026C,4932.YBR084W,4932.YBR177C,4932.YBR263W,4932.YCL009C,4932.YCR012W,4932.YDL066W,4932.YER073W,4932.YER086W,4932.YFL018C,4932.YFL030W,4932.YGR192C,4932.YGR254W,4932.YHR037W,4932.YHR174W,4932.YHR208W,4932.YIL051C,4932.YIL094C,4932.YJL052W,4932.YKL060C,4932.YKL150W,4932.YLR089C,4932.YLR355C,4932.YML008C,4932.YMR062C,4932.YMR083W,4932.YMR108W,4932.YMR110C,4932.YNL037C,4932.YNL104C,4932.YNR0…	ETR1,MIS1,EHT1,SHM1,ILV6,PGK1,IDP1,ALD5,ILV1,LPD1,AGX1,TDH3,ENO1,PUT2,ENO2,BAT1,MMF1,LYS12,TDH1,FBA1,MCR1,ALT1,ILV5,ERG6,ARG7,ADH3,ILV2,HFD1,IDH1,LEU4,CIT1,IDH2,ALD4
GO:0006754	ATP biosynthetic process	12	24	1.3	2.13e-09	8.67162	4932.YBL099W,4932.YBR039W,4932.YDR298C,4932.YDR322C-A,4932.YDR377W,4932.YGL008C,4932.YGL187C,4932.YJR121W,4932.YKL016C,4932.YOR065W,4932.YPL078C,4932.YPR020W	ATP1,ATP3,ATP5,TIM11,ATP17,PMA1,COX4,ATP2,ATP7,CYT1,ATP4,ATP20
GO:0006796	Phosphate-containing compound metabolic process	48	672	0.46	2.23e-09	8.6517	4932.Q0045,4932.YAL038W,4932.YBL015W,4932.YBL045C,4932.YBL099W,4932.YBR039W,4932.YBR084W,4932.YBR221C,4932.YCR012W,4932.YDL067C,4932.YDR148C,4932.YDR298C,4932.YDR322C-A,4932.YDR377W,4932.YDR529C,4932.YEL024W,4932.YER178W,4932.YGL008C,4932.YGL187C,4932.YGR192C,4932.YGR244C,4932.YGR254W,4932.YHR001W-A,4932.YHR051W,4932.YHR174W,4932.YIL124W,4932.YIL155C,4932.YJL052W,4932.YJL166W,4932.YJR019C,4932.YJ…	COX1,CDC19,ACH1,COR1,ATP1,ATP3,MIS1,PDB1,PGK1,COX9,KGD2,ATP5,TIM11,ATP17,QCR7,RIP1,PDA1,PMA1,COX4,TDH3,LSC2,ENO1,QCR10,COX6,ENO2,AYR1,GUT2,TDH1,QCR8,TES1,CYC1,ATP2,ATP7,FBA1,SDH3,SDH1,NDI1,COX5A,LAT1,CIT1,CYT1,LSC1,FAA1,TIM50,ATP4,ATP20,DPM1,QCR2
GO:0006811	Ion transport	36	403	0.56	4.27e-09	8.36957	4932.Q0045,4932.YBL030C,4932.YBL045C,4932.YBL099W,4932.YBR039W,4932.YDL067C,4932.YDR298C,4932.YDR322C-A,4932.YDR342C,4932.YDR377W,4932.YDR529C,4932.YEL024W,4932.YER053C,4932.YER141W,4932.YGL008C,4932.YGL187C,4932.YGR192C,4932.YHR001W-A,4932.YHR051W,4932.YJL166W,4932.YJR077C,4932.YJR095W,4932.YJR121W,4932.YKL016C,4932.YMR056C,4932.YMR203W,4932.YMR241W,4932.YNL052W,4932.YNL055C,4932.YOL027C,4932.YO…	COX1,PET9,COR1,ATP1,ATP3,COX9,ATP5,TIM11,HXT7,ATP17,QCR7,RIP1,PIC2,COX15,PMA1,COX4,TDH3,QCR10,COX6,QCR8,MIR1,SFC1,ATP2,ATP7,AAC1,TOM40,YHM2,COX5A,POR1,MDM38,CYT1,FAA1,ATP4,ODC1,ATP20,QCR2
GO:0006839	Mitochondrial transport	20	115	0.85	4.91e-09	8.30892	4932.YBL030C,4932.YBR230C,4932.YDL198C,4932.YER053C,4932.YGL187C,4932.YHR117W,4932.YIL022W,4932.YJR045C,4932.YJR077C,4932.YJR095W,4932.YKL141W,4932.YLR259C,4932.YMR056C,4932.YMR203W,4932.YMR241W,4932.YNL121C,4932.YOL027C,4932.YOR065W,4932.YPL063W,4932.YPL134C	PET9,OM14,GGC1,PIC2,COX4,TOM71,TIM44,SSC1,MIR1,SFC1,SDH3,HSP60,AAC1,TOM40,YHM2,TOM70,MDM38,CYT1,TIM50,ODC1
GO:0006164	Purine nucleotide biosynthetic process	16	68	0.98	8.86e-09	8.05257	4932.YBL099W,4932.YBR039W,4932.YBR084W,4932.YBR221C,4932.YDR298C,4932.YDR322C-A,4932.YDR377W,4932.YER178W,4932.YGL008C,4932.YGL187C,4932.YJR121W,4932.YKL016C,4932.YNL071W,4932.YOR065W,4932.YPL078C,4932.YPR020W	ATP1,ATP3,MIS1,PDB1,ATP5,TIM11,ATP17,PDA1,PMA1,COX4,ATP2,ATP7,LAT1,CYT1,ATP4,ATP20
GO:0015986	ATP synthesis coupled proton transport	11	22	1.3	1.23e-08	7.91009	4932.YBL099W,4932.YBR039W,4932.YDR298C,4932.YDR322C-A,4932.YDR377W,4932.YGL187C,4932.YJR121W,4932.YKL016C,4932.YOR065W,4932.YPL078C,4932.YPR020W	ATP1,ATP3,ATP5,TIM11,ATP17,COX4,ATP2,ATP7,CYT1,ATP4,ATP20
GO:0019637	Organophosphate metabolic process	33	362	0.57	1.55e-08	7.80967	4932.YAL038W,4932.YBL015W,4932.YBL099W,4932.YBR039W,4932.YBR084W,4932.YBR221C,4932.YCR012W,4932.YDR148C,4932.YDR298C,4932.YDR322C-A,4932.YDR377W,4932.YER178W,4932.YGL008C,4932.YGL187C,4932.YGR192C,4932.YGR244C,4932.YGR254W,4932.YHR174W,4932.YIL124W,4932.YIL155C,4932.YJL052W,4932.YJR019C,4932.YJR121W,4932.YKL016C,4932.YKL060C,4932.YNL071W,4932.YNR001C,4932.YOR065W,4932.YOR142W,4932.YOR317W,4932.YP…	CDC19,ACH1,ATP1,ATP3,MIS1,PDB1,PGK1,KGD2,ATP5,TIM11,ATP17,PDA1,PMA1,COX4,TDH3,LSC2,ENO1,ENO2,AYR1,GUT2,TDH1,TES1,ATP2,ATP7,FBA1,LAT1,CIT1,CYT1,LSC1,FAA1,ATP4,ATP20,DPM1
GO:0009152	Purine ribonucleotide biosynthetic process	15	65	0.97	3.7e-08	7.4318	4932.YBL099W,4932.YBR039W,4932.YBR221C,4932.YDR298C,4932.YDR322C-A,4932.YDR377W,4932.YER178W,4932.YGL008C,4932.YGL187C,4932.YJR121W,4932.YKL016C,4932.YNL071W,4932.YOR065W,4932.YPL078C,4932.YPR020W	ATP1,ATP3,PDB1,ATP5,TIM11,ATP17,PDA1,PMA1,COX4,ATP2,ATP7,LAT1,CYT1,ATP4,ATP20
GO:1901135	Carbohydrate derivative metabolic process	31	334	0.57	3.7e-08	7.4318	4932.YAL038W,4932.YBL015W,4932.YBL099W,4932.YBR039W,4932.YBR221C,4932.YCR012W,4932.YDR148C,4932.YDR298C,4932.YDR322C-A,4932.YDR377W,4932.YER178W,4932.YGL008C,4932.YGL187C,4932.YGR192C,4932.YGR244C,4932.YGR254W,4932.YHR174W,4932.YIL155C,4932.YJL052W,4932.YJR019C,4932.YJR121W,4932.YKL016C,4932.YKL060C,4932.YNL071W,4932.YNR001C,4932.YOR065W,4932.YOR142W,4932.YOR317W,4932.YPL078C,4932.YPR020W,4932.YP…	CDC19,ACH1,ATP1,ATP3,PDB1,PGK1,KGD2,ATP5,TIM11,ATP17,PDA1,PMA1,COX4,TDH3,LSC2,ENO1,ENO2,GUT2,TDH1,TES1,ATP2,ATP7,FBA1,LAT1,CIT1,CYT1,LSC1,FAA1,ATP4,ATP20,DPM1
GO:0046394	Carboxylic acid biosynthetic process	23	186	0.7	5.47e-08	7.26201	4932.YBR026C,4932.YBR084W,4932.YBR177C,4932.YBR263W,4932.YCL009C,4932.YDL066W,4932.YER073W,4932.YER086W,4932.YFL018C,4932.YFL030W,4932.YHR037W,4932.YHR208W,4932.YIL051C,4932.YIL094C,4932.YLR089C,4932.YLR355C,4932.YMR062C,4932.YMR108W,4932.YNL037C,4932.YNL104C,4932.YNR001C,4932.YOR136W,4932.YOR374W	ETR1,MIS1,EHT1,SHM1,ILV6,IDP1,ALD5,ILV1,LPD1,AGX1,PUT2,BAT1,MMF1,LYS12,ALT1,ILV5,ARG7,ILV2,IDH1,LEU4,CIT1,IDH2,ALD4
GO:1901607	Alpha-amino acid biosynthetic process	19	123	0.79	6.48e-08	7.18842	4932.YBR084W,4932.YBR263W,4932.YCL009C,4932.YDL066W,4932.YER086W,4932.YFL018C,4932.YFL030W,4932.YHR037W,4932.YHR208W,4932.YIL051C,4932.YIL094C,4932.YLR089C,4932.YLR355C,4932.YMR062C,4932.YMR108W,4932.YNL037C,4932.YNL104C,4932.YNR001C,4932.YOR136W	MIS1,SHM1,ILV6,IDP1,ILV1,LPD1,AGX1,PUT2,BAT1,MMF1,LYS12,ALT1,ILV5,ARG7,ILV2,IDH1,LEU4,CIT1,IDH2
GO:0006637	acyl-CoA metabolic process	10	20	1.3	6.73e-08	7.17198	4932.YBL015W,4932.YBR221C,4932.YDR148C,4932.YER178W,4932.YGR244C,4932.YJR019C,4932.YNL071W,4932.YNR001C,4932.YOR142W,4932.YOR317W	ACH1,PDB1,KGD2,PDA1,LSC2,TES1,LAT1,CIT1,LSC1,FAA1
GO:0046395	Carboxylic acid catabolic process	16	82	0.9	7.16e-08	7.14509	4932.YBR177C,4932.YDL174C,4932.YDL178W,4932.YDR148C,4932.YER086W,4932.YFL018C,4932.YHR037W,4932.YHR208W,4932.YJR019C,4932.YLR089C,4932.YMR083W,4932.YNL239W,4932.YPR001W,4932.YPR002W,4932.YPR004C,4932.YPR006C	EHT1,DLD1,DLD2,KGD2,ILV1,LPD1,PUT2,BAT1,TES1,ALT1,ADH3,LAP3,CIT3,PDH1,AIM45,ICL2
GO:0006090	Pyruvate metabolic process	12	38	1.1	9.01e-08	7.04528	4932.YAL038W,4932.YBR221C,4932.YCR012W,4932.YER178W,4932.YFL018C,4932.YGR192C,4932.YGR254W,4932.YHR174W,4932.YJL052W,4932.YKL060C,4932.YNL071W,4932.YOR374W	CDC19,PDB1,PGK1,PDA1,LPD1,TDH3,ENO1,ENO2,TDH1,FBA1,LAT1,ALD4
GO:1901605	Alpha-amino acid metabolic process	22	184	0.68	2e-07	6.69897	4932.YBR084W,4932.YBR263W,4932.YCL009C,4932.YDL066W,4932.YDR148C,4932.YER086W,4932.YFL018C,4932.YFL030W,4932.YHR037W,4932.YHR208W,4932.YIL051C,4932.YIL094C,4932.YLR089C,4932.YLR355C,4932.YMR062C,4932.YMR108W,4932.YMR110C,4932.YNL037C,4932.YNL104C,4932.YNL239W,4932.YNR001C,4932.YOR136W	MIS1,SHM1,ILV6,IDP1,KGD2,ILV1,LPD1,AGX1,PUT2,BAT1,MMF1,LYS12,ALT1,ILV5,ARG7,ILV2,HFD1,IDH1,LEU4,LAP3,CIT1,IDH2
GO:0006790	Sulfur compound metabolic process	19	135	0.75	2.27e-07	6.64397	4932.YBL015W,4932.YBR084W,4932.YBR221C,4932.YCL017C,4932.YDR148C,4932.YDR513W,4932.YER178W,4932.YFR044C,4932.YGR244C,4932.YHR208W,4932.YIR038C,4932.YJR019C,4932.YKL040C,4932.YNL071W,4932.YNL239W,4932.YNR001C,4932.YOR142W,4932.YOR317W,4932.YPL091W	ACH1,MIS1,PDB1,NFS1,KGD2,GRX2,PDA1,DUG1,LSC2,BAT1,GTT1,TES1,NFU1,LAT1,LAP3,CIT1,LSC1,FAA1,GLR1
GO:0044282	Small molecule catabolic process	18	130	0.75	7.33e-07	6.1349	4932.YBR177C,4932.YDL174C,4932.YDL178W,4932.YDR148C,4932.YER073W,4932.YER086W,4932.YFL018C,4932.YHR037W,4932.YHR208W,4932.YIL155C,4932.YJR019C,4932.YLR089C,4932.YMR083W,4932.YNL239W,4932.YPR001W,4932.YPR002W,4932.YPR004C,4932.YPR006C	EHT1,DLD1,DLD2,KGD2,ALD5,ILV1,LPD1,PUT2,BAT1,GUT2,TES1,ALT1,ADH3,LAP3,CIT3,PDH1,AIM45,ICL2
GO:0006122	Mitochondrial electron transport, ubiquinol to cytochrome c	8	13	1.39	8.36e-07	6.07779	4932.YBL045C,4932.YDR529C,4932.YEL024W,4932.YHR001W-A,4932.YJL166W,4932.YJR048W,4932.YOR065W,4932.YPR191W	COR1,QCR7,RIP1,QCR10,QCR8,CYC1,CYT1,QCR2
GO:0000002	Mitochondrial genome maintenance	11	39	1.06	1.01e-06	5.99568	4932.YCR028C-A,4932.YDL198C,4932.YDR148C,4932.YDR258C,4932.YFL016C,4932.YJR144W,4932.YLR304C,4932.YLR355C,4932.YMR072W,4932.YMR241W,4932.YMR302C	RIM1,GGC1,KGD2,HSP78,MDJ1,MGM101,ACO1,ILV5,ABF2,YHM2,YME2
GO:0006520	Cellular amino acid metabolic process	24	246	0.59	1.26e-06	5.89963	4932.YBR084W,4932.YBR263W,4932.YCL009C,4932.YDL066W,4932.YDR148C,4932.YER086W,4932.YFL018C,4932.YFL030W,4932.YGR094W,4932.YHR037W,4932.YHR208W,4932.YIL051C,4932.YIL094C,4932.YLR089C,4932.YLR355C,4932.YMR062C,4932.YMR083W,4932.YMR108W,4932.YMR110C,4932.YNL037C,4932.YNL104C,4932.YNL239W,4932.YNR001C,4932.YOR136W	MIS1,SHM1,ILV6,IDP1,KGD2,ILV1,LPD1,AGX1,VAS1,PUT2,BAT1,MMF1,LYS12,ALT1,ILV5,ARG7,ADH3,ILV2,HFD1,IDH1,LEU4,LAP3,CIT1,IDH2
GO:0006096	Glycolytic process	9	24	1.18	2.68e-06	5.57187	4932.YAL038W,4932.YBR221C,4932.YCR012W,4932.YER178W,4932.YGR192C,4932.YGR254W,4932.YHR174W,4932.YJL052W,4932.YKL060C	CDC19,PDB1,PGK1,PDA1,TDH3,ENO1,ENO2,TDH1,FBA1
GO:0043648	Dicarboxylic acid metabolic process	11	45	0.99	3.39e-06	5.4698	4932.YBR084W,4932.YDL066W,4932.YDR148C,4932.YFL018C,4932.YFR049W,4932.YHR037W,4932.YIL125W,4932.YNL037C,4932.YNR001C,4932.YOR136W,4932.YPL262W	MIS1,IDP1,KGD2,LPD1,YMR31,PUT2,KGD1,IDH1,CIT1,IDH2,FUM1
GO:1901566	Organonitrogen compound biosynthetic process	48	869	0.35	3.8e-06	5.42022	4932.YBL099W,4932.YBR039W,4932.YBR084W,4932.YBR221C,4932.YBR263W,4932.YCL009C,4932.YDL066W,4932.YDR116C,4932.YDR298C,4932.YDR322C-A,4932.YDR322W,4932.YDR347W,4932.YDR377W,4932.YER086W,4932.YER141W,4932.YER178W,4932.YFL018C,4932.YFL030W,4932.YFR049W,4932.YGL008C,4932.YGL107C,4932.YGL187C,4932.YGR094W,4932.YHR037W,4932.YHR208W,4932.YIL051C,4932.YIL094C,4932.YJR121W,4932.YKL016C,4932.YKR085C,4932.YL…	ATP1,ATP3,MIS1,PDB1,SHM1,ILV6,IDP1,MRPL1,ATP5,TIM11,MRPL35,MRP1,ATP17,ILV1,COX15,PDA1,LPD1,AGX1,YMR31,PMA1,RMD9,COX4,VAS1,PUT2,BAT1,MMF1,LYS12,ATP2,ATP7,MRPL20,ALT1,ILV5,MRPL3,AAC1,ARG7,ILV2,IDH1,LAT1,LEU4,CIT1,CYT1,IDH2,HEM15,TUF1,ATP4,ATP20,TEF1,DPM1
GO:0006549	Isoleucine metabolic process	7	12	1.37	7.57e-06	5.1209	4932.YCL009C,4932.YER086W,4932.YFL018C,4932.YHR208W,4932.YIL051C,4932.YLR355C,4932.YMR108W	ILV6,ILV1,LPD1,BAT1,MMF1,ILV5,ILV2
GO:0016310	Phosphorylation	25	301	0.52	9.88e-06	5.00524	4932.Q0045,4932.YAL038W,4932.YBL045C,4932.YBR221C,4932.YCR012W,4932.YDL067C,4932.YDR529C,4932.YEL024W,4932.YER178W,4932.YGL187C,4932.YGR192C,4932.YGR254W,4932.YHR001W-A,4932.YHR051W,4932.YHR174W,4932.YJL052W,4932.YJL166W,4932.YJR048W,4932.YKL060C,4932.YKL141W,4932.YKL148C,4932.YML120C,4932.YNL052W,4932.YOR065W,4932.YPR191W	COX1,CDC19,COR1,PDB1,PGK1,COX9,QCR7,RIP1,PDA1,COX4,TDH3,ENO1,QCR10,COX6,ENO2,TDH1,QCR8,CYC1,FBA1,SDH3,SDH1,NDI1,COX5A,CYT1,QCR2
GO:1901564	Organonitrogen compound metabolic process	77	1876	0.22	2.27e-05	4.64397	4932.YAL038W,4932.YBL015W,4932.YBL022C,4932.YBL045C,4932.YBL099W,4932.YBR039W,4932.YBR084W,4932.YBR221C,4932.YBR263W,4932.YCL009C,4932.YCR012W,4932.YDL066W,4932.YDR116C,4932.YDR148C,4932.YDR155C,4932.YDR298C,4932.YDR322C-A,4932.YDR322W,4932.YDR347W,4932.YDR377W,4932.YDR513W,4932.YER086W,4932.YER141W,4932.YER178W,4932.YFL016C,4932.YFL018C,4932.YFL030W,4932.YFR044C,4932.YFR049W,4932.YGL008C,4932.YG…	CDC19,ACH1,PIM1,COR1,ATP1,ATP3,MIS1,PDB1,SHM1,ILV6,PGK1,IDP1,MRPL1,KGD2,CPR1,ATP5,TIM11,MRPL35,MRP1,ATP17,GRX2,ILV1,COX15,PDA1,MDJ1,LPD1,AGX1,DUG1,YMR31,PMA1,RMD9,COX4,VAS1,TDH3,LSC2,ENO1,PUT2,ENO2,BAT1,MMF1,LYS12,GTT1,TDH1,TES1,ATP2,ATP7,NFU1,FBA1,APE2,MRPL20,ALT1,HSP60,ILV5,MRPL3,AAC1,ARG7,ADH3,ILV2,HFD1,IDH1,LAT1,LEU4,LAP3,CIT1,CYT1,IDH2,LSC1,HEM15,TUF1,FAA1,TIM50,ATP4,GLR1,ATP20,TEF1,DPM1,QCR2
GO:0009082	Branched-chain amino acid biosynthetic process	7	16	1.25	3.15e-05	4.50169	4932.YCL009C,4932.YER086W,4932.YHR208W,4932.YIL051C,4932.YLR355C,4932.YMR108W,4932.YNL104C	ILV6,ILV1,BAT1,MMF1,ILV5,ILV2,LEU4
GO:0009636	Response to toxic substance	10	48	0.92	4.14e-05	4.383	4932.YBL064C,4932.YDR347W,4932.YDR513W,4932.YGR234W,4932.YHR008C,4932.YIR038C,4932.YJR104C,4932.YKR066C,4932.YNL239W,4932.YPL091W	PRX1,MRP1,GRX2,YHB1,SOD2,GTT1,SOD1,CCP1,LAP3,GLR1
GO:0009081	Branched-chain amino acid metabolic process	8	26	1.09	4.29e-05	4.36754	4932.YCL009C,4932.YER086W,4932.YFL018C,4932.YHR208W,4932.YIL051C,4932.YLR355C,4932.YMR108W,4932.YNL104C	ILV6,ILV1,LPD1,BAT1,MMF1,ILV5,ILV2,LEU4
GO:0009097	Isoleucine biosynthetic process	6	10	1.38	4.84e-05	4.31515	4932.YCL009C,4932.YER086W,4932.YHR208W,4932.YIL051C,4932.YLR355C,4932.YMR108W	ILV6,ILV1,BAT1,MMF1,ILV5,ILV2
GO:0072593	Reactive oxygen species metabolic process	7	18	1.2	5.68e-05	4.24565	4932.YDR347W,4932.YFL018C,4932.YGR192C,4932.YGR234W,4932.YHR008C,4932.YJR104C,4932.YKR066C	MRP1,LPD1,TDH3,YHB1,SOD2,SOD1,CCP1
GO:0006084	acetyl-CoA metabolic process	6	13	1.27	0.00015	3.82391	4932.YBL015W,4932.YBR221C,4932.YDR148C,4932.YER178W,4932.YNL071W,4932.YNR001C	ACH1,PDB1,KGD2,PDA1,LAT1,CIT1
GO:0006573	Valine metabolic process	5	8	1.4	0.00033	3.48149	4932.YCL009C,4932.YFL018C,4932.YHR208W,4932.YLR355C,4932.YMR108W	ILV6,LPD1,BAT1,ILV5,ILV2
GO:0072329	Monocarboxylic acid catabolic process	8	36	0.95	0.00033	3.48149	4932.YBR177C,4932.YDL174C,4932.YDL178W,4932.YJR019C,4932.YPR001W,4932.YPR002W,4932.YPR004C,4932.YPR006C	EHT1,DLD1,DLD2,TES1,CIT3,PDH1,AIM45,ICL2
GO:0006094	Gluconeogenesis	6	16	1.18	0.00038	3.42022	4932.YCR012W,4932.YGR192C,4932.YGR254W,4932.YHR174W,4932.YJL052W,4932.YKL060C	PGK1,TDH3,ENO1,ENO2,TDH1,FBA1
GO:1990542	Mitochondrial transmembrane transport	9	51	0.85	0.00044	3.35655	4932.YGL187C,4932.YIL022W,4932.YJR045C,4932.YLR259C,4932.YMR203W,4932.YMR241W,4932.YNL121C,4932.YOR065W,4932.YPL063W	COX4,TIM44,SSC1,HSP60,TOM40,YHM2,TOM70,CYT1,TIM50
GO:0006123	Mitochondrial electron transport, cytochrome c to oxygen	6	17	1.15	0.00048	3.31876	4932.Q0045,4932.YDL067C,4932.YGL187C,4932.YHR051W,4932.YJR048W,4932.YNL052W	COX1,COX9,COX4,COX6,CYC1,COX5A
GO:1901575	Organic substance catabolic process	35	658	0.33	0.00059	3.22915	4932.YAL038W,4932.YBL022C,4932.YBR177C,4932.YBR221C,4932.YCR012W,4932.YDL174C,4932.YDL178W,4932.YDR148C,4932.YER073W,4932.YER086W,4932.YER178W,4932.YFL016C,4932.YFL018C,4932.YFR044C,4932.YGR192C,4932.YGR254W,4932.YHR037W,4932.YHR174W,4932.YHR208W,4932.YIL124W,4932.YIL155C,4932.YJL052W,4932.YJR019C,4932.YKL060C,4932.YKL094W,4932.YKL157W,4932.YLR089C,4932.YMR083W,4932.YMR110C,4932.YNL239W,4932.YNR0…	CDC19,PIM1,EHT1,PDB1,PGK1,DLD1,DLD2,KGD2,ALD5,ILV1,PDA1,MDJ1,LPD1,DUG1,TDH3,ENO1,PUT2,ENO2,BAT1,AYR1,GUT2,TDH1,TES1,FBA1,YJU3,APE2,ALT1,ADH3,HFD1,LAP3,CIT1,CIT3,PDH1,AIM45,ICL2
GO:0007006	Mitochondrial membrane organization	9	54	0.83	0.00062	3.20761	4932.YBL030C,4932.YDR322C-A,4932.YGR132C,4932.YKL141W,4932.YMR056C,4932.YNL121C,4932.YOL027C,4932.YPL063W,4932.YPR020W	PET9,TIM11,PHB1,SDH3,AAC1,TOM70,MDM38,TIM50,ATP20
GO:0006116	NADH oxidation	5	10	1.3	0.00067	3.17393	4932.YDL085W,4932.YIL155C,4932.YML120C,4932.YMR083W,4932.YMR145C	NDE2,GUT2,NDI1,ADH3,NDE1
GO:0044242	Cellular lipid catabolic process	8	41	0.9	0.00067	3.17393	4932.YBR177C,4932.YIL124W,4932.YJR019C,4932.YKL094W,4932.YPR001W,4932.YPR002W,4932.YPR004C,4932.YPR006C	EHT1,AYR1,TES1,YJU3,CIT3,PDH1,AIM45,ICL2
GO:0072655	Establishment of protein localization to mitochondrion	10	70	0.76	0.00068	3.16749	4932.YBR230C,4932.YHR117W,4932.YIL022W,4932.YJR045C,4932.YKL141W,4932.YLR259C,4932.YMR203W,4932.YNL121C,4932.YOL027C,4932.YPL063W	OM14,TOM71,TIM44,SSC1,SDH3,HSP60,TOM40,TOM70,MDM38,TIM50
GO:0019541	Propionate metabolic process	4	4	1.61	0.00071	3.14874	4932.YBL015W,4932.YPR001W,4932.YPR002W,4932.YPR006C	ACH1,CIT3,PDH1,ICL2
GO:0009062	Fatty acid catabolic process	6	19	1.1	0.00073	3.13668	4932.YBR177C,4932.YJR019C,4932.YPR001W,4932.YPR002W,4932.YPR004C,4932.YPR006C	EHT1,TES1,CIT3,PDH1,AIM45,ICL2
GO:0006631	Fatty acid metabolic process	9	56	0.81	0.00075	3.12494	4932.YBL015W,4932.YBR026C,4932.YBR177C,4932.YJR019C,4932.YOR317W,4932.YPR001W,4932.YPR002W,4932.YPR004C,4932.YPR006C	ACH1,ETR1,EHT1,TES1,FAA1,CIT3,PDH1,AIM45,ICL2
GO:0006537	Glutamate biosynthetic process	5	11	1.26	0.00089	3.05061	4932.YDL066W,4932.YHR037W,4932.YNL037C,4932.YNR001C,4932.YOR136W	IDP1,PUT2,IDH1,CIT1,IDH2
GO:0007569	Cell aging	10	73	0.74	0.00089	3.05061	4932.YGR132C,4932.YGR231C,4932.YHR008C,4932.YIL065C,4932.YIL155C,4932.YJR104C,4932.YKL085W,4932.YLR089C,4932.YML120C,4932.YMR145C	PHB1,PHB2,SOD2,FIS1,GUT2,SOD1,MDH1,ALT1,NDI1,NDE1
GO:0001300	Chronological cell aging	7	32	0.95	0.0011	2.95861	4932.YHR008C,4932.YIL065C,4932.YJR104C,4932.YKL085W,4932.YLR089C,4932.YML120C,4932.YMR145C	SOD2,FIS1,SOD1,MDH1,ALT1,NDI1,NDE1
GO:0006103	2-oxoglutarate metabolic process	4	5	1.51	0.0012	2.92082	4932.YDR148C,4932.YFL018C,4932.YFR049W,4932.YIL125W	KGD2,LPD1,YMR31,KGD1
GO:0006626	Protein targeting to mitochondrion	9	63	0.76	0.0016	2.79588	4932.YBR230C,4932.YHR117W,4932.YIL022W,4932.YJR045C,4932.YKL141W,4932.YLR259C,4932.YMR203W,4932.YNL121C,4932.YPL063W	OM14,TOM71,TIM44,SSC1,SDH3,HSP60,TOM40,TOM70,TIM50
GO:0043603	Cellular amide metabolic process	28	498	0.36	0.0016	2.79588	4932.YBL015W,4932.YBR084W,4932.YBR221C,4932.YBR263W,4932.YDR116C,4932.YDR148C,4932.YDR322W,4932.YDR347W,4932.YDR513W,4932.YER178W,4932.YFR044C,4932.YFR049W,4932.YGL107C,4932.YGR094W,4932.YGR244C,4932.YIL051C,4932.YIR038C,4932.YJR019C,4932.YKL157W,4932.YKR085C,4932.YMR024W,4932.YNL071W,4932.YNR001C,4932.YOR142W,4932.YOR187W,4932.YOR317W,4932.YPL091W,4932.YPR080W	ACH1,MIS1,PDB1,SHM1,MRPL1,KGD2,MRPL35,MRP1,GRX2,PDA1,DUG1,YMR31,RMD9,VAS1,LSC2,MMF1,GTT1,TES1,APE2,MRPL20,MRPL3,LAT1,CIT1,LSC1,TUF1,FAA1,GLR1,TEF1
GO:0090407	Organophosphate biosynthetic process	18	246	0.47	0.0019	2.72125	4932.YBL099W,4932.YBR039W,4932.YBR084W,4932.YBR221C,4932.YDR298C,4932.YDR322C-A,4932.YDR377W,4932.YER178W,4932.YGL008C,4932.YGL187C,4932.YIL124W,4932.YJR121W,4932.YKL016C,4932.YNL071W,4932.YOR065W,4932.YPL078C,4932.YPR020W,4932.YPR183W	ATP1,ATP3,MIS1,PDB1,ATP5,TIM11,ATP17,PDA1,PMA1,COX4,AYR1,ATP2,ATP7,LAT1,CYT1,ATP4,ATP20,DPM1
GO:0009056	Catabolic process	38	796	0.28	0.002	2.69897	4932.YAL038W,4932.YBL022C,4932.YBR177C,4932.YBR221C,4932.YCR012W,4932.YDL174C,4932.YDL178W,4932.YDR148C,4932.YER073W,4932.YER086W,4932.YER178W,4932.YFL005W,4932.YFL016C,4932.YFL018C,4932.YFR044C,4932.YGR192C,4932.YGR234W,4932.YGR254W,4932.YHR037W,4932.YHR174W,4932.YHR208W,4932.YIL124W,4932.YIL155C,4932.YJL052W,4932.YJR019C,4932.YKL060C,4932.YKL094W,4932.YKL157W,4932.YKR066C,4932.YLR089C,4932.YMR0…	CDC19,PIM1,EHT1,PDB1,PGK1,DLD1,DLD2,KGD2,ALD5,ILV1,PDA1,SEC4,MDJ1,LPD1,DUG1,TDH3,YHB1,ENO1,PUT2,ENO2,BAT1,AYR1,GUT2,TDH1,TES1,FBA1,YJU3,APE2,CCP1,ALT1,ADH3,HFD1,LAP3,CIT1,CIT3,PDH1,AIM45,ICL2
GO:0016052	Carbohydrate catabolic process	10	84	0.68	0.0024	2.61979	4932.YAL038W,4932.YBR221C,4932.YCR012W,4932.YER178W,4932.YGR192C,4932.YGR254W,4932.YHR174W,4932.YIL155C,4932.YJL052W,4932.YKL060C	CDC19,PDB1,PGK1,PDA1,TDH3,ENO1,ENO2,GUT2,TDH1,FBA1
GO:0043650	Dicarboxylic acid biosynthetic process	6	25	0.99	0.0024	2.61979	4932.YBR084W,4932.YDL066W,4932.YHR037W,4932.YNL037C,4932.YNR001C,4932.YOR136W	MIS1,IDP1,PUT2,IDH1,CIT1,IDH2
GO:0009063	Cellular amino acid catabolic process	8	52	0.79	0.0025	2.60206	4932.YDR148C,4932.YER086W,4932.YFL018C,4932.YHR037W,4932.YHR208W,4932.YLR089C,4932.YMR083W,4932.YNL239W	KGD2,ILV1,LPD1,PUT2,BAT1,ALT1,ADH3,LAP3
GO:0009099	Valine biosynthetic process	4	7	1.36	0.0027	2.56864	4932.YCL009C,4932.YHR208W,4932.YLR355C,4932.YMR108W	ILV6,BAT1,ILV5,ILV2
GO:0042026	Protein refolding	5	16	1.1	0.0033	2.48149	4932.YDR258C,4932.YFL016C,4932.YJR045C,4932.YLR259C,4932.YMR186W	HSP78,MDJ1,SSC1,HSP60,HSC82
GO:0071704	Organic substance metabolic process	108	3381	0.11	0.0037	2.4318	4932.YAL038W,4932.YBL015W,4932.YBL022C,4932.YBL045C,4932.YBL099W,4932.YBR026C,4932.YBR039W,4932.YBR084W,4932.YBR177C,4932.YBR221C,4932.YBR263W,4932.YCL009C,4932.YCL017C,4932.YCR012W,4932.YCR028C-A,4932.YDL066W,4932.YDL174C,4932.YDL178W,4932.YDR116C,4932.YDR148C,4932.YDR155C,4932.YDR194C,4932.YDR298C,4932.YDR322C-A,4932.YDR322W,4932.YDR347W,4932.YDR377W,4932.YDR513W,4932.YER073W,4932.YER086W,4932.…	CDC19,ACH1,PIM1,COR1,ATP1,ETR1,ATP3,MIS1,EHT1,PDB1,SHM1,ILV6,NFS1,PGK1,RIM1,IDP1,DLD1,DLD2,MRPL1,KGD2,CPR1,MSS116,ATP5,TIM11,MRPL35,MRP1,ATP17,GRX2,ALD5,ILV1,COX15,PDA1,MDJ1,LPD1,AGX1,DUG1,YMR31,PMA1,RMD9,COX4,VAS1,TDH3,LSC2,ENO1,TCD1,PUT2,ENO2,BAT1,MMF1,LYS12,AYR1,KGD1,GUT2,GTT1,TDH1,TES1,ATP2,MGM101,ATP7,NFU1,FBA1,MDH1,YJU3,MCR1,APE2,MRPL20,ALT1,MSS51,HSP60,ILV5,ERG6,CYB2,ALO1,MSC1,MRPL3,AAC1,A…
GO:0009084	Glutamine family amino acid biosynthetic process	6	28	0.94	0.0039	2.40894	4932.YDL066W,4932.YHR037W,4932.YMR062C,4932.YNL037C,4932.YNR001C,4932.YOR136W	IDP1,PUT2,ARG7,IDH1,CIT1,IDH2
GO:0072350	Tricarboxylic acid metabolic process	4	8	1.3	0.0039	2.40894	4932.YDL066W,4932.YNL037C,4932.YNR001C,4932.YOR136W	IDP1,IDH1,CIT1,IDH2
GO:1901615	Organic hydroxy compound metabolic process	12	131	0.57	0.0045	2.34679	4932.YDL066W,4932.YDL174C,4932.YDL178W,4932.YER073W,4932.YIL155C,4932.YKL150W,4932.YML008C,4932.YML054C,4932.YMR083W,4932.YNL037C,4932.YOR136W,4932.YOR374W	IDP1,DLD1,DLD2,ALD5,GUT2,MCR1,ERG6,CYB2,ADH3,IDH1,IDH2,ALD4
GO:0019629	Propionate catabolic process, 2-methylcitrate cycle	3	3	1.61	0.0072	2.14267	4932.YPR001W,4932.YPR002W,4932.YPR006C	CIT3,PDH1,ICL2
GO:1901576	Organic substance biosynthetic process	66	1810	0.17	0.0082	2.08619	4932.YBL099W,4932.YBR026C,4932.YBR039W,4932.YBR084W,4932.YBR177C,4932.YBR221C,4932.YBR263W,4932.YCL009C,4932.YCR012W,4932.YCR028C-A,4932.YDL066W,4932.YDR116C,4932.YDR194C,4932.YDR298C,4932.YDR322C-A,4932.YDR322W,4932.YDR347W,4932.YDR377W,4932.YER073W,4932.YER086W,4932.YER141W,4932.YER178W,4932.YFL018C,4932.YFL030W,4932.YFR049W,4932.YGL008C,4932.YGL107C,4932.YGL187C,4932.YGR094W,4932.YGR192C,4932.…	ATP1,ETR1,ATP3,MIS1,EHT1,PDB1,SHM1,ILV6,PGK1,RIM1,IDP1,MRPL1,MSS116,ATP5,TIM11,MRPL35,MRP1,ATP17,ALD5,ILV1,COX15,PDA1,LPD1,AGX1,YMR31,PMA1,RMD9,COX4,VAS1,TDH3,ENO1,PUT2,ENO2,BAT1,MMF1,LYS12,AYR1,TDH1,ATP2,ATP7,FBA1,MCR1,MRPL20,ALT1,ILV5,ERG6,ALO1,MRPL3,AAC1,ARG7,ADH3,ILV2,HFD1,IDH1,LAT1,LEU4,CIT1,CYT1,IDH2,HEM15,TUF1,ALD4,ATP4,ATP20,TEF1,DPM1
GO:0006086	acetyl-CoA biosynthetic process from pyruvate	3	4	1.48	0.0118	1.92812	4932.YBR221C,4932.YER178W,4932.YNL071W	PDB1,PDA1,LAT1
GO:0046902	Regulation of mitochondrial membrane permeability	3	4	1.48	0.0118	1.92812	4932.YBL030C,4932.YMR056C,4932.YPL063W	PET9,AAC1,TIM50
GO:1901137	Carbohydrate derivative biosynthetic process	16	242	0.43	0.0123	1.91009	4932.YBL099W,4932.YBR039W,4932.YBR221C,4932.YDR298C,4932.YDR322C-A,4932.YDR377W,4932.YER178W,4932.YGL008C,4932.YGL187C,4932.YJR121W,4932.YKL016C,4932.YNL071W,4932.YOR065W,4932.YPL078C,4932.YPR020W,4932.YPR183W	ATP1,ATP3,PDB1,ATP5,TIM11,ATP17,PDA1,PMA1,COX4,ATP2,ATP7,LAT1,CYT1,ATP4,ATP20,DPM1
GO:0030150	Protein import into mitochondrial matrix	5	23	0.94	0.0124	1.90658	4932.YIL022W,4932.YJR045C,4932.YMR203W,4932.YNL121C,4932.YPL063W	TIM44,SSC1,TOM40,TOM70,TIM50
GO:0044238	Primary metabolic process	101	3207	0.1	0.0164	1.78516	4932.YAL038W,4932.YBL015W,4932.YBL022C,4932.YBL045C,4932.YBL099W,4932.YBR026C,4932.YBR039W,4932.YBR084W,4932.YBR177C,4932.YBR221C,4932.YBR263W,4932.YCL009C,4932.YCL017C,4932.YCR012W,4932.YDL066W,4932.YDR116C,4932.YDR148C,4932.YDR155C,4932.YDR194C,4932.YDR298C,4932.YDR322C-A,4932.YDR322W,4932.YDR347W,4932.YDR377W,4932.YER086W,4932.YER178W,4932.YFL016C,4932.YFL018C,4932.YFL030W,4932.YFR044C,4932.YF…	CDC19,ACH1,PIM1,COR1,ATP1,ETR1,ATP3,MIS1,EHT1,PDB1,SHM1,ILV6,NFS1,PGK1,IDP1,MRPL1,KGD2,CPR1,MSS116,ATP5,TIM11,MRPL35,MRP1,ATP17,ILV1,PDA1,MDJ1,LPD1,AGX1,DUG1,YMR31,PMA1,RMD9,COX4,VAS1,TDH3,LSC2,ENO1,TCD1,PUT2,ENO2,BAT1,MMF1,LYS12,AYR1,KGD1,GUT2,GTT1,TDH1,TES1,ATP2,MGM101,ATP7,NFU1,FBA1,MDH1,YJU3,SDH3,SDH1,MCR1,APE2,MRPL20,SDH2,ALT1,MSS51,HSP60,ACO1,ILV5,ERG6,MSC1,MRPL3,ARG7,ADH3,ILV2,HFD1,HSC82,Y…
GO:0006066	Alcohol metabolic process	9	91	0.6	0.0166	1.77989	4932.YDL066W,4932.YER073W,4932.YIL155C,4932.YKL150W,4932.YML008C,4932.YMR083W,4932.YNL037C,4932.YOR136W,4932.YOR374W	IDP1,ALD5,GUT2,MCR1,ERG6,ADH3,IDH1,IDH2,ALD4
GO:1901606	Alpha-amino acid catabolic process	6	39	0.79	0.0171	1.767	4932.YDR148C,4932.YER086W,4932.YFL018C,4932.YHR037W,4932.YLR089C,4932.YNL239W	KGD2,ILV1,LPD1,PUT2,ALT1,LAP3
GO:0034599	Cellular response to oxidative stress	10	112	0.56	0.0174	1.75945	4932.YBL064C,4932.YDR347W,4932.YDR513W,4932.YGR234W,4932.YHR008C,4932.YJR104C,4932.YKL150W,4932.YKR066C,4932.YML086C,4932.YPL091W	PRX1,MRP1,GRX2,YHB1,SOD2,SOD1,MCR1,CCP1,ALO1,GLR1
GO:0006102	Isocitrate metabolic process	3	5	1.38	0.0175	1.75696	4932.YDL066W,4932.YNL037C,4932.YOR136W	IDP1,IDH1,IDH2
GO:0015886	Heme transport	3	5	1.38	0.0175	1.75696	4932.YBL030C,4932.YGR192C,4932.YMR056C	PET9,TDH3,AAC1
GO:0070131	Positive regulation of mitochondrial translation	4	14	1.06	0.0189	1.72354	4932.YIL070C,4932.YLR203C,4932.YOL027C,4932.YPL215W	MAM33,MSS51,MDM38,CBP3
GO:0006915	Apoptotic process	5	26	0.89	0.0193	1.71444	4932.YBL030C,4932.YGR192C,4932.YIL065C,4932.YLR259C,4932.YNL055C	PET9,TDH3,FIS1,HSP60,POR1
GO:0006810	Transport	50	1310	0.19	0.0217	1.66354	4932.Q0045,4932.YBL030C,4932.YBL045C,4932.YBL099W,4932.YBR039W,4932.YBR230C,4932.YDL067C,4932.YDL198C,4932.YDR155C,4932.YDR298C,4932.YDR322C-A,4932.YDR342C,4932.YDR377W,4932.YDR529C,4932.YEL024W,4932.YER053C,4932.YER141W,4932.YFL005W,4932.YGL008C,4932.YGL187C,4932.YGR086C,4932.YGR192C,4932.YHR001W-A,4932.YHR051W,4932.YHR117W,4932.YIL022W,4932.YJL166W,4932.YJR045C,4932.YJR077C,4932.YJR095W,4932.YJ…	COX1,PET9,COR1,ATP1,ATP3,OM14,COX9,GGC1,CPR1,ATP5,TIM11,HXT7,ATP17,QCR7,RIP1,PIC2,COX15,SEC4,PMA1,COX4,PIL1,TDH3,QCR10,COX6,TOM71,TIM44,QCR8,SSC1,MIR1,SFC1,ATP2,ATP7,SDH3,HSP60,AAC1,TOM40,YHM2,COX5A,POR1,TOM70,MDM38,CYT1,FAA1,LSP1,TIM50,ATP4,ODC1,ATP20,TEF1,QCR2
GO:0007007	Inner mitochondrial membrane organization	5	27	0.87	0.0221	1.65561	4932.YDR322C-A,4932.YGR132C,4932.YKL141W,4932.YNL121C,4932.YPR020W	TIM11,PHB1,SDH3,TOM70,ATP20
GO:0051179	Localization	54	1488	0.17	0.0385	1.41454	4932.Q0045,4932.YBL030C,4932.YBL045C,4932.YBL099W,4932.YBR039W,4932.YBR230C,4932.YDL067C,4932.YDL198C,4932.YDR155C,4932.YDR298C,4932.YDR322C-A,4932.YDR342C,4932.YDR377W,4932.YDR529C,4932.YEL024W,4932.YER053C,4932.YER141W,4932.YFL005W,4932.YGL008C,4932.YGL187C,4932.YGR086C,4932.YGR132C,4932.YGR192C,4932.YGR231C,4932.YHR001W-A,4932.YHR051W,4932.YHR117W,4932.YIL022W,4932.YJL166W,4932.YJR045C,4932.YJ…	COX1,PET9,COR1,ATP1,ATP3,OM14,COX9,GGC1,CPR1,ATP5,TIM11,HXT7,ATP17,QCR7,RIP1,PIC2,COX15,SEC4,PMA1,COX4,PIL1,PHB1,TDH3,PHB2,QCR10,COX6,TOM71,TIM44,QCR8,SSC1,MIR1,SFC1,ATP2,ATP7,NFU1,SDH3,HSP60,AAC1,ABF2,TOM40,YHM2,COX5A,POR1,TOM70,MDM38,CYT1,FAA1,LSP1,TIM50,ATP4,ODC1,ATP20,TEF1,QCR2
GO:0140053	Mitochondrial gene expression	10	128	0.5	0.0412	1.3851	4932.YCL017C,4932.YDR116C,4932.YDR194C,4932.YDR322W,4932.YDR347W,4932.YFR049W,4932.YIL051C,4932.YKR085C,4932.YMR024W,4932.YOR187W	NFS1,MRPL1,MSS116,MRPL35,MRP1,YMR31,MMF1,MRPL20,MRPL3,TUF1
GO:0006083	Acetate metabolic process	3	8	1.18	0.0448	1.34872	4932.YBL015W,4932.YER073W,4932.YOR374W	ACH1,ALD5,ALD4
GO:0006089	Lactate metabolic process	3	8	1.18	0.0448	1.34872	4932.YDL174C,4932.YDL178W,4932.YML054C	DLD1,DLD2,CYB2
GO:0034551	Mitochondrial respiratory chain complex iii assembly	3	8	1.18	0.0448	1.34872	4932.YDR529C,4932.YGR174C,4932.YPL215W	QCR7,CBP4,CBP3
GO:1901616	Organic hydroxy compound catabolic process	4	19	0.93	0.0448	1.34872	4932.YDL174C,4932.YDL178W,4932.YER073W,4932.YIL155C	DLD1,DLD2,ALD5,GUT2
GO:0045454	Cell redox homeostasis	5	34	0.77	0.0485	1.31426	4932.YBL064C,4932.YDR513W,4932.YFL018C,4932.YNL055C,4932.YPL091W	PRX1,GRX2,LPD1,POR1,GLR1
GO:1902652	Secondary alcohol metabolic process	5	34	0.77	0.0485	1.31426	4932.YDL066W,4932.YKL150W,4932.YML008C,4932.YNL037C,4932.YOR136W	IDP1,MCR1,ERG6,IDH1,IDH2
GO:0006749	Glutathione metabolic process	4	20	0.91	0.0499	1.3019	4932.YDR513W,4932.YFR044C,4932.YIR038C,4932.YPL091W	GRX2,DUG1,GTT1,GLR1
