# Supplementary material for: Mitochondrial‐derived vesicles retain membrane potential and contain a functional ATP synthase
Source: EMBO Rep. 2023 Mar 17;24(5):e56114. doi: 10.15252/embr.202256114 (PMC10157309; doi:10.15252/embr.202256114)
Supplement: Supplementary file 7 — Source Data for Expanded View [file EMBR-24-e56114-s010.zip]

Archive with 9 entries (9 files):
- EV 2A.xlsx
- EV 2B.xlsx
- EV figure 3B gold particles numerical values.xlsx
- EV figure 4 image stream.xlsx
- EV figure 5C.xlsx
- EV1C TEM DeltaDnm1.eps
- EV2C isolated MDVs.eps
- EV2D.xlsx
- EV5B TEM HEK cells.eps
