# Supplementary material for: Mitochondrial‐derived vesicles retain membrane potential and contain a functional ATP synthase
Source: EMBO Rep. 2023 Mar 17;24(5):e56114. doi: 10.15252/embr.202256114 (PMC10157309; doi:10.15252/embr.202256114)
Supplement: Supplementary file 7 — Source Data for Expanded View [file EMBR-24-e56114-s010.zip › EV 2A.xlsx]

## Sheet: Sheet2
Exp1	Ves Concentration		Exp2	Ves Concentration
Time	Concentration	saturation	Time	Concentration	saturation
0	0	0	0	0	0
24	140000000000	140000000000	6	181500000000	181500000000
48	0	140000000000	24	80000000000	261500000000
			48	0	261500000000
