# Supplementary material for: Mitochondrial‐derived vesicles retain membrane potential and contain a functional ATP synthase
Source: EMBO Rep. 2023 Mar 17;24(5):e56114. doi: 10.15252/embr.202256114 (PMC10157309; doi:10.15252/embr.202256114)
Supplement: Supplementary file 7 — Source Data for Expanded View [file EMBR-24-e56114-s010.zip › EV 2B.xlsx]

## Sheet:  plan ves 6-12-22
vesicles 6h	wt6h
vesicles 24	wt24
WT and KO of Dnm1 vesicles from same mito concentration
all in 30 deg, 15 minutes reaction
REACTION -50 microliter total	40µl- Treatment	ves 10ul	BSA		STOP	25 ul
1	oxybuffer+ADP	1:10 WT6h			Transfer to white plate	60 ul
2	oxybuffer+ADP	1:10 WT6h			add reagent	30 ul
3	oxybuffer+ADP	1:10 WT6h
4	oxybuffer+ADP	1:10 WT24h
5	oxybuffer+ADP	1:10 WT24h
6	oxybuffer+ADP	1:10 WT24h
7	oxybuffer+ADP	WT 6h
8	oxybuffer+ADP	WT 6h
9	oxybuffer+ADP	WT 6h
10	oxybuffer+ADP	WT24h
11	oxybuffer+ADP	WT24h
12	oxybuffer+ADP	WT24h
13	wo substrate	1:10 WT6h	40
14	wo substrate	1:10 WT6h	40
15	wo substrate	1:10 WT24h	40
16	wo substrate	1:10 WT24h	40
17	wo substrate	WT 6h	40
18	wo substrate	WT 6h	40
19	wo substrate	WT 24h	40
20	wo substrate	WT 24h	40
21	(bg(substrate only	0
22	(bg(substrate only	0
23	oxybuffer+ADP	1:10 WT ver dnm1
24	oxybuffer+ADP	1:10 WT ver dnm1
25	oxybuffer+ADP	1:10 WT ver dnm1
26	oxybuffer+ADP	1:10 Dnm1 ver WT
27	oxybuffer+ADP	1:10 Dnm1 ver WT
28	oxybuffer+ADP	1:10 Dnm1 ver WT
29	oxybuffer+ADP	WT ver dnm1
30	oxybuffer+ADP	WT ver dnm1
31	oxybuffer+ADP	WT ver dnm1
32	oxybuffer+ADP	Dnm1 ver WT
33	oxybuffer+ADP	Dnm1 ver WT
34	oxybuffer+ADP	Dnm1 ver WT
35	oxybuffer+ADP	1:10 WT	30 minuts incubation
36	oxybuffer+ADP	1:10 WT	30 minuts incubation
37	oxybuffer+ADP	1:10 WT	30 minuts incubation
38	oxybuffer+ADP	1:10 WT	5 minuts incubation
39	oxybuffer+ADP	1:10 WT	5 minuts incubation
40	oxybuffer+ADP	1:10 WT	5 minuts incubation
									TOTAL OXY+BSA	oxy	5490
						for mito and ves 8.12. need					extra 50%
PREP									40ul each	oxy no ADP 35 tubes	1890
	oxy+BSA( 6ml+235 BSA)	substrate	ADP.5 mg/ml						40ul each	OXY ADP 50 tubes	2700
ADP only	2457		243						40ul each	OXY +Succinate+ADP 15 tubes	900
Succinate + ADP	779	40ul succinate 87.78 mg/ml	81
									25ul each	stop sol 100 tubes	3750
									30 ul each	reagent 100 tubes	4500
STOP	3.7ml
REAGENT	4.5 ml

## Sheet: plan mito 6-12-22
in uptake we did		250 ul vesicles + 0.25ul (instead add 5 ul mito diluted x 20( 5 ul + 95ul buffer )
so we will dilute mitos 1 to 5 in SH buffer, take 20 microliters and add SH to final vilume of 120 microliters
wt mito no treatment		1
wt mito after 6 hours		2
wt mito after 24 hours		3
			prepare mix of buffer+substrate+ADP
REACTION -50 microliter total	Oxybuffer with ADP ul	succinate+ADP	oxy without ADP	mito 10ul
1	40			WT-1
2	40			WT-1
3	40			WT-1
4		40		WT-1
5		40		WT-1
6		40		WT-1
7			40	WT-1
8			40	WT-1
9			40	WT-1
10	40			WT-2
11	40			WT-2
12	40			WT-2
13		40		WT-2
14		40		WT-2
15		40		WT-2
16			40	WT-2
17			40	WT-2
18			40	WT-2
19	40			WT-3
20	40			WT-3
21	40			WT-3
22		40		WT-3
23		40		WT-3
24		40		WT-3
25			40	WT-3
26			40	WT-3
27			40	WT-3
28			40	WT-1
29			40	WT-1		0
30			40	WT-1		0
31			40	WT-2
32			40	WT-2
33			40	WT-2
34			40	WT-3
35			40	WT-3
36			40	WT-3
37	40			10ul mito isolation buffer
38	40			10ul mito isolation buffer
39	40			10ul mito isolation buffer
40		40		10ul mito isolation buffer
41		40		10ul mito isolation buffer
42		40		10ul mito isolation buffer
43			40	10ul mito isolation buffer
44			40	10ul mito isolation buffer
45			40	10ul mito isolation buffer
	incubate
	STOP	25 ul
	Transfer to white plate	60 ul
	add reagent	30 ul

## Sheet: vesicles results
1:10 WT6h	1:10 WT6h	1:10 WT6h	1:10 WT24h	1:10 WT24h	1:10 WT24h
WT 6h	WT 6h	WT 6h	WT24h	WT24h	WT24h
1:10 WT6h no ADP	1:10 WT6h no ADP	1:10 WT24h no ADP	1:10 WT24h no ADP	WT 6h no ADP	WT 6h no ADP
WT 24h no ADP	WT 24h no ADP	BKG	BKG
1:10 WT ver dnm1	1:10 WT ver dnm1	1:10 WT ver dnm1	1:10 Dnm1 ver WT	1:10 Dnm1 ver WT	1:10 Dnm1 ver WT
WT ver dnm1	WT ver dnm1	WT ver dnm1	Dnm1 ver WT	Dnm1 ver WT	Dnm1 ver WT
1:10 WT 30 minutes	1:10 WT 30 minutes	1:10 WT 30 minutes	1:10 WT 5 minutes	1:10 WT 5 minutes	1:10 WT 5 minutes
		ves
2155800	2197600	2010000	1974600	2016300	1731400
6164800	5990400	6295700	2615700	2363200	2434900
4005	4609	5644	3629	4009	3330
3888	5035	1809100	1938500	5679	4051
4656900	4778000	5487300	7322300	7809600	7256300
19579000	19730000	18474000	23631000	24747000	25195000
8691800	7891800	8635200	3594200	3214200	3225900
bkg avr	1873800
all-BKG
282000	323800	136200	100800	142500	-142400
4291000	4116600	4421900	741900	489400	561100
2783100	2904200	3613500	5448500	5935800	5382500
17705200	17856200	16600200	21757200	22873200	23321200
6818000	6018000	6761400	1720400	1340400	1352100
	avg	SD	% from wt 15 min (WT ver DNM1)	% from wt 6h
WT6H	4276500	136996		1
WT24H	597467	116382		0.139709
WT ver Dnm1	17387200	613336	1
Dnm1 ver WT	2.26505e+07	720394	1.30271
WT 30 minuts	6.53247e+06	399307	0.375705
WT 5 minuts	1.47097e+06	193281	0.0846005
			Percentage from WT 15 minuts	SD
		WT 15 minutes	1	0.0352752
		WT 30 minutes	0.375705	0.0229656
		WT 5 minutes	0.0846005	0.0111163
2783100	2904200	3613500	1:10 ves minus bg	Xbg
17705200	17856200	16600200	undil ves minus bg	1873800

## Sheet: mito results
WT-1 ADP	WT-1 ADP	WT-1 ADP	WT-1 SUCCINATE	WT-1 SUCCINATE	WT-1 SUCCINATE	WT-1	WT-1	WT-1
WT-2 ADP	WT-2 ADP	WT-2 ADP	WT-2 SUCCINATE	WT-2 SUCCINATE	WT-2 SUCCINATE	WT-2	WT-2	WT-2
WT-3 ADP	WT-3 ADP	WT-3 ADP	WT-3 SUCCINATE	WT-3 SUCCINATE	WT-3 SUCCINATE	WT-3	WT-3	WT-3
ADP bkg	ADP bkg	ADP bkg	Succ BKG	Succ BKG	Succ BKG	BSA Bkg	BSA Bkg	BSA Bkg
			mito
9278400	9739700	9649500	13824000	13923000	14198000	13235	9183	9391
2479900	2425000	2532000	6478400	5140800	5371500	11064	7713	6233
2201500	2336200	2381500	3529900	3359000	3119900	4998	3520	4515
1903500	1800800	1854300	1578600	1561900	1492900	865	296	313
bkg avr ADP	1.85287e+06
bkg avr succ	1.54447e+06
bkg avr BSA	491.333
all minus BKG
7.42553e+06	7.88683e+06	7.79663e+06	1.22795e+07	1.23785e+07	1.26535e+07	12743.7	8691.67	8899.67
627033	572133	679133	4.93393e+06	3.59633e+06	3.82703e+06	10572.7	7221.67	5741.67
50633.3	483333	528633	1.98543e+06	1.81453e+06	1.57543e+06	4506.67	3028.67	4023.67
Avg of each	RLU	percentage from WT1 ADP	percentage from WT1 succ
WT-1 ADP	7703000	1	0.619352	time 0
WT-2 ADP	626100	0.08128	0.0503409	time 4 hours
WT-3 ADP	354200	0.0459821	0.0284791	time 24 hours
WT-1 SUCCINATE	12437200	1.61459	1	time 0
WT-2 SUCCINATE	4119100	0.53474	0.331192	time 4 hours
WT-3 SUCCINATE	1791800	0.232611	0.144068	time 24 hours
WT-1	10111.7	0.00131269	0.000813018	time 0
WT-2	7845.33	0.00101848	0.000630796	time 4 hours
WT-3	3853	0.000500195	0.000309796	time 24 hours
ADP
Succinate
No ADP
SD	fresh	4 hours	24 hours
ADP	218678	47857.3	236013
SUCCINATE	173321	639544	184201
SD/WT SUCC	0.0175825	0.00384792	0.0189764
	0.0139357	0.0514219	0.0148105
t-test from wt suuc	1.9558e-05	24 hours mito in succ
	1.03993e-06	6 hours mito in succ

## Sheet: ATP per protein 
		mito	mito	vesicles	mito
din 1:6for protein protein	dil1:10 for reactions	dil 1:30	undil	dil 1:10	undiluted
	mg/ml	0.208333	6.25	0.115	1.15
	10 ul /reaction	0.00208333	0.0625	0.00115	0.0115
	RLU/MITO	RLU/mg mito
RLU	7.42553e+06	3.56426e+09
mito	7.88683e+06	3.78569e+09
	7.79663e+06	3.74239e+09	RLU/min/ug MITO protein
X		3.69745e+09	246496
SD		1.17355e+08	7823.66
RLU		RLU/mg vesicles
VES 1:10	2783100	2.42009e+09
	2904200	2.52539e+09
	3613500	3.14217e+09
VES undil	17705200	1.53958e+09
	17856200	1.55271e+09
	16600200	1.4435e+09	RLU/min/ ug MDVs protein		MDVs rel Mito
		2.10391e+09	140260		0.569016
		6.94843e+08	46322.9
	ttest	0.00657767
