# Supplementary material for: Mitochondrial‐derived vesicles retain membrane potential and contain a functional ATP synthase
Source: EMBO Rep. 2023 Mar 17;24(5):e56114. doi: 10.15252/embr.202256114 (PMC10157309; doi:10.15252/embr.202256114)
Supplement: Supplementary file 7 — Source Data for Expanded View [file EMBR-24-e56114-s010.zip › EV figure 3B gold particles numerical values.xlsx]

## Sheet: Atp2-1to200-NoF-24582-C4-12-ima
Slice	Count	Total Area	Average Size	%Area	Mean			Slice	Count	Total Area	Average Size	%Area	Mean
Atp2-1to200-NoF-24582-C4-12-37000.tif	14	0.007	0.0004918	2.949	31.119			Hexokinase-1to200-NoFix-24582-E5_009-23000.jpg	5	58	11.6	0.333	63.611
Atp2-1to200-NoF-24582-C4-12-37000.tif	7	0.002	0.000353	1.175	9.526			Hexokinase-1to200-NoFix-24582-E5_009-23000.jpg	3	44	14.667	0.253	49.213
Atp2-1to200-NoF-24582-C4-13-18500.tif	20	0.001	6.48e-05	2.786	55.625			Hexokinase-1to200-NoFix-24582-E5_009-23000.jpg	2	24	12	0.138	53.014
Atp2-1to200-NoF-24582-C4-13-18500.tif	12	0.0006927	5.773e-05	2.763	57.678			Hexokinase-1to200-NoFix-24582-E5_009-23000.jpg	2	17	8.5	0.08	77.143
Atp2-1to200-NoF-24582-C4-13-18500.tif	7	0.0005137	7.338e-05	2.713	63.236			Hexokinase-1to200-NoFix-24582-E5_009-23000.jpg	7	106	15.143	0.465	51.441
Atp2-1to200-NoF-24582-C4-15-37000.tif	8	0.003	0.0003749	1.819	11.142			Hexokinase-1to200-NoFix-24582-E5_009-23000.jpg	0	0	NaN	0	NaN
Atp2-1to200-NoF-24582-C4-15-37000.tif	13	0.005	0.0003833	2.391	11.48			Hexokinase-1to200-NoFix-24582-E5_009-23000.jpg	2	34	17	0.258	52.723
Atp2-1to200-NoF-24582-C4-17-18500.tif	14	0.0007163	5.116e-05	2.246	22.885			Hexokinase-1to200-NoFix-24582-E5_009-23000.jpg	3	27	9	0.146	69.096
Atp2-1to200-NoF-24582-C4-17-18500.tif	12	0.0005867	4.889e-05	1.892	21.194			Hexokinase-1to200-NoFix-24582-E5_009-23000.jpg	5	45	9	0.244	74.578
Atp2-1to200-NoF-24582-C4-17-18500.tif	6	0.0002663	4.438e-05	0.701	19.289			Hexokinase-1to200-NoFix-24582-E5_001-23000.jpg	4	373	93.25	0.963	56.56
Atp2-1to200-NoF-24582-C4-18-26500.tif	11	0.002	0.0001513	1.807	43.42			Hexokinase-1to200-NoFix-24582-E5_001-23000.jpg	3	89	29.667	0.165	89.077
Atp2-1to200-NoF-24582-C4-18-26500.tif	16	0.003	0.0002038	2.76	49.676			Hexokinase-1to200-NoFix-24582-E5_001-23000.jpg	4	189	47.25	0.307	76.877
Atp2-1to200-NoF-24582-C4-18-26500.tif	15	0.003	0.0001886	2.649	45.566			Hexokinase-1to200-NoFix-24582-E5_001-23000.jpg	2	108	54	0.176	76.617
Atp2-1to200-NoF-24582-C4-21-18500.tif	10	0.002	0.0001755	5.88	66.23			Hexokinase-1to200-NoFix-24582-E5_001-23000.jpg	0	0	NaN	0	NaN
Atp2-1to200-NoF-24582-C4-21-18500.tif	20	0.001	6.534e-05	3.417	52.979			Hexokinase-1to200-NoFix-24582-E5_001-23000.jpg	2	119	59.5	0.146	36.986
Atp2-1to200-NoF-24582-C4-21-18500.tif	7	0.0004838	6.912e-05	2.17	58.948			Hexokinase-1to200-NoFix-24582-E5_001-23000.jpg	1	54	54	0.086	44.944
Atp2-1to200-NoF-24582-C4-21-18500.tif	12	0.0009463	7.886e-05	4.245	41.843			Hexokinase-1to200-NoFix-24582-E5_001-23000.jpg	3	201	67	0.399	36.02
average	12							average	2.82353
stdev	4.22116							stdev	1.78327
						Ttest	1.37978e-09
						atp2	hxk1
						12	2.823
						4.22116	1.7832

## Sheet: Hxk1
Slice	Count	Total Area	Average Size	%Area	Mean
Hexokinase-1to200-NoFix-24582-E5_009-23000.jpg	5	58	11.6	0.333	63.611
Hexokinase-1to200-NoFix-24582-E5_009-23000.jpg	3	44	14.667	0.253	49.213
Hexokinase-1to200-NoFix-24582-E5_009-23000.jpg	2	24	12	0.138	53.014
Hexokinase-1to200-NoFix-24582-E5_009-23000.jpg	2	17	8.5	0.08	77.143
Hexokinase-1to200-NoFix-24582-E5_009-23000.jpg	7	106	15.143	0.465	51.441
Hexokinase-1to200-NoFix-24582-E5_009-23000.jpg	0	0	NaN	0	NaN
Hexokinase-1to200-NoFix-24582-E5_009-23000.jpg	2	34	17	0.258	52.723
Hexokinase-1to200-NoFix-24582-E5_009-23000.jpg	3	27	9	0.146	69.096
Hexokinase-1to200-NoFix-24582-E5_009-23000.jpg	5	45	9	0.244	74.578
Hexokinase-1to200-NoFix-24582-E5_001-23000.jpg	4	373	93.25	0.963	56.56
Hexokinase-1to200-NoFix-24582-E5_001-23000.jpg	3	89	29.667	0.165	89.077
Hexokinase-1to200-NoFix-24582-E5_001-23000.jpg	4	189	47.25	0.307	76.877
Hexokinase-1to200-NoFix-24582-E5_001-23000.jpg	2	108	54	0.176	76.617
Hexokinase-1to200-NoFix-24582-E5_001-23000.jpg	0	0	NaN	0	NaN
Hexokinase-1to200-NoFix-24582-E5_001-23000.jpg	2	119	59.5	0.146	36.986
Hexokinase-1to200-NoFix-24582-E5_001-23000.jpg	1	54	54	0.086	44.944
Hexokinase-1to200-NoFix-24582-E5_001-23000.jpg	3	201	67	0.399	36.02
average	2.82353
stdev	1.78327
