# Supplementary material for: Mitochondrial‐derived vesicles retain membrane potential and contain a functional ATP synthase
Source: EMBO Rep. 2023 Mar 17;24(5):e56114. doi: 10.15252/embr.202256114 (PMC10157309; doi:10.15252/embr.202256114)
Supplement: Supplementary file 7 — Source Data for Expanded View [file EMBR-24-e56114-s010.zip › EV figure 4 image stream.xlsx]

## Sheet: Yifat_Reut_2021_3_16
Statistics Report
File	Count, Mito Only	%, Mito Only, All	Count, GFP only	%, GFP only, All	Count, Mito+GFP	%, Mito+GFP, All	total events	% Mito only	% GFP only	% Mito+GFP	Mito+(Mito+GFP)	%Mito	Mito+GFP
mito tom7 rfp plus buffer SH 3, 1to 10 15-3-21_7.daf	3807	4.3064	0	0	1	0.0011	3808	0.999737	0	0.000262605	3808	0.999737	0.000262605
mito tom7 rfp plus vesicles Atp2GFP 1 15-3-21_1.daf	31036	3.1036	479365	47.9365	95355	9.5355	605756	0.0512352	0.79135	0.157415	126391	0.245555	0.754445
mito tom7 rfp plus vesicles Atp2GFP 1 1to 10 15-3-21_3.daf	22699	4.5398	153128	30.6256	3092	0.6184	178919	0.126867	0.855851	0.0172816	25791	0.880113	0.119887
mito tom7 rfp plus vesicles Atp2GFP 2 1to 10 15-3-21_2.daf	25584	5.6657	192361	42.5994	6191	1.371	224136	0.114145	0.858233	0.0276216	31775	0.805161	0.194839
mito tom7 rfp plus vesicles Atp2GFP 3 1to 10 15-3-21_4.daf	28623	5.7246	213532	42.7064	6057	1.2114	248212	0.115317	0.860281	0.0244025	34680	0.825346	0.174654
mito tom7 rfp plus vesicles without gfp. 1to 10 15-3-21_8.daf	11044	2.2088	0	0	5	0.001	11049	0.999547	0	0.00045253	11049	0.999547	0.00045253
mito tom7 rfp plus buffer SH 1, 1to 10 15-3-21_5.daf	70900	14.18	459	0.0918	27	0.0054	71386	0.993192	0.00642983	0.000378225	70927	0.999619	0.000380673
mito tom7 rfp plus buffer SH 2, 1to 10 15-3-21_6.daf	19541	10.64	2	0.0011	3	0.0016	19546	0.999744	0.000102323	0.000153484	19544	0.999847	0.0001535
This file was created at: 3/21/2021 10:59:11 AM
				Mito+Ves uptake	Control-mito+SH buffer
				Uptake (Mito+Ves)
				Experiment Uptake (mCherry+GFP)	Control (Mito+SH buffer)
			1	0.119887	0.00045253
			2	0.194839	0.000380673
			3	0.174654	0.0001535
			average	0.163126	0.000328901
			SD	0.0346884	0.000139614
				3 repeats experiments	control-mito+SH buffer
				Experiment only Mito (labeled with mCherry)	Control only Mito (labeled with RFP)
				0.880113	0.999547
				0.805161	0.999619
				0.825346	0.999847
				0.836874	0.999671
				0.0346884	0.000139614
					uptake
				ttest	0.0184654
