# Supplementary material for: Mitochondrial‐derived vesicles retain membrane potential and contain a functional ATP synthase
Source: EMBO Rep. 2023 Mar 17;24(5):e56114. doi: 10.15252/embr.202256114 (PMC10157309; doi:10.15252/embr.202256114)
Supplement: Supplementary file 7 — Source Data for Expanded View [file EMBR-24-e56114-s010.zip › EV figure 5C.xlsx]

## Sheet: Figure EV6C
HEK293Ves-ADP	HEK293Ves+ADP	CCCP 4	Oligo
538.687	425577	209350	250196
426.222	443185	182738	241593
559.745	407540	245111	234539
469.324	548248	250440	252029
240.494	293069	184845	264302
70.8121	434986	136246	292870
	489456
	386937
	441305
	386087
	426937
	421880
Avarage	Avarage	Avarage	Avarage
482.455	425434	196044	245894
492.983	466324	213925	238066
514.535	416286	247775	243284
	425435
