# Supplementary material for: Mitochondrial‐derived vesicles retain membrane potential and contain a functional ATP synthase
Source: EMBO Rep. 2023 Mar 17;24(5):e56114. doi: 10.15252/embr.202256114 (PMC10157309; doi:10.15252/embr.202256114)
Supplement: Supplementary file 7 — Source Data for Expanded View [file EMBR-24-e56114-s010.zip › EV2D.xlsx]

## Sheet: EV2D
1 Repeat	BY	∆Dnm1
Ves Concentration	650000000000	1500000000000
2 Repeat
Ves Concentration	1094000000000	688000000000
	BY	∆Dnm1
AVERAGE	872000000000	1094000000000
