# Supplementary material for: Mitochondrial‐derived vesicles retain membrane potential and contain a functional ATP synthase
Source: EMBO Rep. 2023 Mar 17;24(5):e56114. doi: 10.15252/embr.202256114 (PMC10157309; doi:10.15252/embr.202256114)
Supplement: Supplementary file 9 — Source Data for Figure 1 [file EMBR-24-e56114-s004.zip]

Archive with 5 entries (5 files):
- Fig1A western blots of mito purity no 1.eps
- Fig1A western blots of mito purity no 2.eps
- Fig1A western blots of mito purity no 3.eps
- Fig1B.xlsx
- FIG1C invitro import.eps
