# Supplementary material for: Mitochondrial‐derived vesicles retain membrane potential and contain a functional ATP synthase
Source: EMBO Rep. 2023 Mar 17;24(5):e56114. doi: 10.15252/embr.202256114 (PMC10157309; doi:10.15252/embr.202256114)
Supplement: Supplementary file 9 — Source Data for Figure 1 [file EMBR-24-e56114-s004.zip › Fig1B.xlsx]

## Sheet: 1B
	Mito 1 intensity	Mito 2 intensity	Mito 3 intensity	Miochondrial proteins	Non mitochondriaL proteins
All	2.20311e+12	1.25994e+13	5.90109e+12	6.90121e+12
Mitochondrial	2.17134e+12	1.25194e+13	5.85701e+12	6.84926e+12
% mitochondrial	0.985578	0.993649	0.99253	0.990586	0.0094141
%non	0.0144217	0.00635055	0.00747001
SD				0.381539
TTEST				1.05185e-09
