# Supplementary material for: Mitochondrial‐derived vesicles retain membrane potential and contain a functional ATP synthase
Source: EMBO Rep. 2023 Mar 17;24(5):e56114. doi: 10.15252/embr.202256114 (PMC10157309; doi:10.15252/embr.202256114)
Supplement: Supplementary file 11 — Source Data for Figure 3 [file EMBR-24-e56114-s003.zip]

Archive with 3 entries (3 files):
- Fig3D masspec.xlsx
- Fig3D numerical values.pdf
- Fig3E COMPROMISED MITOCHONDRIA NUMERICAL VALUES.xlsx
