# Supplementary material for: Mitochondrial‐derived vesicles retain membrane potential and contain a functional ATP synthase
Source: EMBO Rep. 2023 Mar 17;24(5):e56114. doi: 10.15252/embr.202256114 (PMC10157309; doi:10.15252/embr.202256114)
Supplement: Supplementary file 11 — Source Data for Figure 3 [file EMBR-24-e56114-s003.zip › Fig3D masspec.xlsx]

## Sheet: Fig
	EV 1 intensity	EV 2 intensity	EV 3 intensity	Mito 1 intensity	Mito 2 intensity	Mito 3 intensity	EV (3 repeats)	Mito (3 repeats)		EV 1 intensity normalization	EV 2 intensity normalization	EV 3 intensity normalization	Mito 1 intensity normalization	Mito 2 intensity normalization	Mito 3 intensity normalization
Mitochondrial inner membrane	7.32368e+10	5.76962e+11	3.50895e+11	4.98927e+11	3.04637e+12	1.5194e+12	3.33698e+11	1.68823e+12		0.152739	0.108179	0.140633	0.229779	0.243331	0.259416
Mitochondrial outer membrane	4.14372e+09	6.99565e+11	3.30471e+11	7.70697e+10	3.60305e+11	2.89321e+11	3.44727e+11	2.42232e+11		0.00864193	0.131166	0.132448	0.0354941	0.0287797	0.0493974
Mitochondrial ribosomal proeins	1.13356e+09	1.08424e+10	4.05908e+09	2.0212e+10	1.91261e+11	5.69743e+10	5.34503e+09	8.94824e+10		0.0023641	0.00203292	0.00162682	0.00930855	0.0152771	0.00972753
Enzymes	48758784	1.67256e+10	1.37911e+10	2.95749e+10	2.04682e+11	6.49157e+10	2.00305e+10	8.26825e+10		0.000101689	0.003136	0.00552726	0.0136206	0.0163491	0.0110834
ATPases	9.49349e+10	6.38245e+11	3.6579e+11	5.77472e+11	3.33062e+12	1.64988e+12	3.66323e+11	1.85266e+12		0.197991	0.119669	0.146603	0.265952	0.266036	0.281692
Respiratory chain complexes	1.27569e+11	8.16386e+11	5.10779e+11	7.92412e+11	4.78115e+12	2.26134e+12	4.84912e+11	2.61163e+12		0.266052	0.15307	0.204712	0.364942	0.381899	0.386091
Mitochondrial proteins (All groups together)	4.7949e+11	5.33343e+12	2.49511e+12	2.17134e+12	1.25194e+13	5.85701e+12	3.33329e+12	5.72862e+12		1	1	1	1	1	1
