# Supplementary material for: Mitochondrial‐derived vesicles retain membrane potential and contain a functional ATP synthase
Source: EMBO Rep. 2023 Mar 17;24(5):e56114. doi: 10.15252/embr.202256114 (PMC10157309; doi:10.15252/embr.202256114)
Supplement: Supplementary file 11 — Source Data for Figure 3 [file EMBR-24-e56114-s003.zip › Fig3E COMPROMISED MITOCHONDRIA NUMERICAL VALUES.xlsx]

## Sheet: Sheet1
	experiment 1	experiment 2	experiment 3	mean	normalization	stndev	stnerror	p valu
WT	1060000000000	695000000000	475000000000	7.43333e+11	1	2.9548e+11	1.706e+11
∆OM45	98000000000	264000000000	170000000000	1.77333e+11	0.238565	8.32426e+10	4.80616e+10	0.0331059
∆MDH1	175000000000	57000000000	130000000000	1.20667e+11	0.162332	5.95511e+10	3.43829e+10	0.0232087
