# Supplementary material for: Mitochondrial‐derived vesicles retain membrane potential and contain a functional ATP synthase
Source: EMBO Rep. 2023 Mar 17;24(5):e56114. doi: 10.15252/embr.202256114 (PMC10157309; doi:10.15252/embr.202256114)
Supplement: Supplementary file 13 — Source Data for Figure 5 [file EMBR-24-e56114-s014.zip]

Archive with 3 entries (3 files):
- Fig5B.xlsx
- Fig5C.xlsx
- Figure 5A.xlsx
