# Supplementary material for: Mitochondrial‐derived vesicles retain membrane potential and contain a functional ATP synthase
Source: EMBO Rep. 2023 Mar 17;24(5):e56114. doi: 10.15252/embr.202256114 (PMC10157309; doi:10.15252/embr.202256114)
Supplement: Supplementary file 13 — Source Data for Figure 5 [file EMBR-24-e56114-s014.zip › Fig5B.xlsx]

## Sheet: ReutH_2021_12_13
This file was created at: 12/13/2021 2:10:44 PM
Statistics Report
File	Count, Low BF	Count, GFP+ TMRE+ & Low BF	%Gated, GFP+ TMRE+ & Low BF, Low BF
ATP2-GFP +0.5XTMRE+2xCCCP 13-12-21_16.daf	113585	4904	4.3175
ATP2-GFP +2XTMRE 13-12-21_17.daf	61182	2011	3.2869
ATP2-GFP +2XTMRE second 13-12-21_13.daf	125834	11578	9.201
ATP2-GFP +2xTMRE+2xCCCP 13-12-21_8.daf	63090	3487	5.527
ATP2-GFP +2XTMRE+2xCCCP second 13-12-21_14.daf	122563	7841	6.3975
ATP2-GFP +2XTMRE+4xCCCP 13-12-21_18.daf	60211	2295	3.8116
Atp2-GFP 1 to 2 13-12-21_1.daf	65752	165	0.2509
ATP2-GFP MITO 13-12-21_12.daf	137875	37	0.0268
ATP2-GFP MITO +1xTMRE 13-12-21_10.daf	135558	13389	9.877
ATP2-GFP mito +1XTMRE 13-12-21_19.daf	134379	27289	20.3075
ATP2-GFP MITO +1xTMRE+2xCCCP 13-12-21_11.daf	136593	10935	8.0055
ATP2-GFP mito +1XTMRE+2xCCCP 13-12-21_20.daf	132960	25359	19.0727
Atp2-GFP+1xTMRE 13-12-21_3.daf	64606	1296	2.006
Atp2-GFP+1xTMRE+2xCCCP 13-12-21_4.daf	53747	2832	5.2691
ATP2-GFP+2xTMRE 13-12-21_7.daf	63782	5166	8.0995
1X TMRE 13-12-21_2.daf	1278	0	0
ATP2-GFP +0.5XTMRE_13-12-21_15.daf	78568	837	1.0653

## Sheet: ReutH_2021_11_22
Statistics Report
File	Count, Low BF	Count, GFP+ TMRE+ & Low BF	%Gated, GFP+ TMRE+ & Low BF, Low BF
ATP2GFP+TMREx1 22-11-21_12.daf	8645	274	3.1695
ATP2GFP+TMREx1+CCCPx2 22-11-21_13.daf	8549	76	0.889
ATP2GFP+TMREx2 22-11-21_6.daf	51198	3271	6.3889
ATP2GFP+TMREx2 SECOND 22-11-21_10.daf	51612	5166	10.0093
ATP2GFP+TMREx2+CCCP 3MIN CCCP ALONE 22-11-21_9.daf	51259	6669	13.0104
ATP2GFP+TMREx2+CCCP 22-11-21_7.daf	51609	3937	7.6285
ATP2GFP+TMREx2+CCCP SECOND 22-11-21_8.daf	52100	4735	9.0883
ATP2GFP+TMREx2+CCCPx2 22-11-21_11.daf	49600	7971	16.0706
TMREx2 22-11-21_5.daf	2013	15	0.7452
ATP2GFP no dye 22-11-21_3.daf	52103	4	0.0077
ATP2GFP+TMRE 22-11-21_2.daf	0	0	NaN
This file was created at: 12/20/2021 9:51:43 AM

## Sheet: ReutH_2021_9_13
Statistics Report
File	Count, Low BF	Count, GFP+ TMRE+ & Low BF	%Gated, GFP+ TMRE+ & Low BF, Low BF
1-ves+TMRE high conc_8new.daf	23394	469	2.0048
2-TMRE high conc_7.daf	0	0	NaN
2-TMRE high conc_7new.daf	984	0	0
2-TMRE_2.daf	0	0	NaN
2-ves+TMRE high conc+cccp_9.daf	0	0	NaN
2-ves+TMRE high conc+cccp_9new.daf	6025	41	0.6805
3-vesicles only_4.daf	0	0	NaN
1-EV+TMRE_1.daf	0	0	NaN
1-ves+TMRE high conc_8.daf	0	0	NaN
This file was created at: 12/20/2021 9:55:05 AM

## Sheet: Sheet3
	13.9.2021	File	Count, Low BF	Count, GFP+ TMRE+ & Low BF	%Gated, GFP+ TMRE+ & Low BF, Low BF	Diff	TMRE	Fold change
		1-ves+TMRE .daf	23394	469	2.0048	1.3243	1	0.339435
		2-ves+TMRE +cccp_.daf	6025	41	0.6805
	22.11.201	ATP2GFP+TMREx1 22-11-21_12.daf	8645	274	3.1695	2.2805	1	0.280486
		ATP2GFP+TMREx1+CCCP 22-11-21_13.daf	8549	76	0.889
	13.12.2021	ATP2-GFP +TMRE second 13-12-21_13.daf	125834	11578	9.201	2.8035	1	0.695305
		ATP2-GFP +TMRE+CCCP second 13-12-21_14.daf	122563	7841	6.3975
		ATP2-GFP+TMRE 13-12-21_7.daf	63782	5166	8.0995	2.5725	1	0.682388
		ATP2-GFP +TMRE+CCCP 13-12-21_8.daf	63090	3487	5.527
						TMRE		CCCP
					Average	2.2452	1	0.499403
					STD	0.650161	0	0.220133
					STE	0.32508	0	0.110066
					ttest				0.00995607
