# Supplementary material for: Mitochondrial‐derived vesicles retain membrane potential and contain a functional ATP synthase
Source: EMBO Rep. 2023 Mar 17;24(5):e56114. doi: 10.15252/embr.202256114 (PMC10157309; doi:10.15252/embr.202256114)
Supplement: Supplementary file 13 — Source Data for Figure 5 [file EMBR-24-e56114-s014.zip › Fig5C.xlsx]

## Sheet: Figure 5C
WT mito-ADP	WT mito+ADP	WT mito+ADP+WT MDVs	∆ATP2 mito-ADP	∆ATP2 mito+ADP	∆ATP2+ADP+WT MDVs
837.768	1.70485e+06	1.75737e+06	812.258	87650.7	563014
681.271	1.53812e+06	1.72169e+06	603.13	108993	538682
1596.21	1.73116e+06	2.19027e+06	708	93618.4	512522
1553.33	1.69811e+06	2.19931e+06
1439.24	1.69852e+06	2.19124e+06
1316.39	1.57516e+06	2.20706e+06
	1.6362e+06	2.29381e+06
	1.68289e+06	2.35104e+06
	1.65272e+06
AVERAGE	AVERAGE	AVERAGE
759.52	1.65804e+06	1.88978e+06
1574.77	1.65726e+06	2.1992e+06
1377.82	1.65727e+06	2.32242e+06
