# Supplementary material for: Mitochondrial‐derived vesicles retain membrane potential and contain a functional ATP synthase
Source: EMBO Rep. 2023 Mar 17;24(5):e56114. doi: 10.15252/embr.202256114 (PMC10157309; doi:10.15252/embr.202256114)
Supplement: Supplementary file 13 — Source Data for Figure 5 [file EMBR-24-e56114-s014.zip › Figure 5A.xlsx]

## Sheet: Figure 5A
WtMDVs+ADP	WtMDVs-ADP	WtV+4˚C +ADP	WtMDVs+ADP+CCCP	WtMDVs+ADP+Oligomycin	WtV+Antimycin +ADP	WtMDVs+ ADP+Succinate	WtMDVs+ADP+PyruvateMalate	WtMDVs+ADP+glycerol	∆MDH MDVs+ADP
631360	357.288	266954	392798	467425	463617	597108	603945	566662	754862
587131	1645.07	250271	353921	449106	508466	641405	574877	704669	757761
579036	5896.71	225715	310288	375214	426341	533380	518744	534207	606418
639454	3501.45		528660	391806	687355
705159	997.009		368201	391438	932613
513332	1373.39		399268	365732	504904
641335	1374.72		489670	410258	605669
577156	1808.5		479387	454944	845522
662246	1219.9		510090	431751
AVERAGE	AVERAGE		AVERAGE	AVERAGE	AVERAGE
599176	2633.02		352335	430582	466141
619315	1957.28		432043	382992	708291
626912	1467.71		493049	432318	725596
